# Supplementary material for: Network pharmacology and bioinformatics insight into the mechanism of GeGen-QinLian decoction in colorectal cancer and type 2 diabetes mellitus
Source: Medicine (Baltimore). 2025 Jul 18;104(29):e43274. doi: 10.1097/MD.0000000000043274 (PMC12282716; doi:10.1097/MD.0000000000043274)
Supplement: Supplementary file 1 [file medi-104-e43274-s001.xls]

## Sheet: Sheet1
Gene	HR	Lower95	Upper95	p
NBDY	1.404	1.00001	1.97119	0.0499911
AC083837.1	0.602428	0.362951	0.999914	0.0499613
RHBDD3	1.51662	1.00022	2.29965	0.0498815
AL008729.2	1.33903	1.00025	1.79256	0.0498064
AC087742.1	2.95229	1.00155	8.70247	0.049672
MIR3942	1.4985	1.00058	2.24419	0.0496709
AC004771.2	2.0614	1.00115	4.24449	0.049638
GGA2	1.88226	1.00105	3.5392	0.0496211
SDHB	0.698216	0.487849	0.999296	0.0495518
FAM151B	0.20339	0.0414997	0.996813	0.0495416
WDR5	1.61159	1.00102	2.59458	0.0495114
AP000894.2	11.5905	1.00611	133.525	0.0494318
SMG7-AS1	3.66724	1.00324	13.4052	0.0494306
SENP8	0.335508	0.112886	0.997156	0.049404
GPR146	2.64105	1.00262	6.95688	0.0493837
MOB3C	1.83741	1.00164	3.37055	0.0493832
PAXIP1-AS1	1.40614	1.00095	1.97535	0.0493665
GRSF1	0.654166	0.428462	0.998766	0.049335
LINC02188	2.37499	1.00272	5.62528	0.0492828
TRO	1.7806	1.00188	3.1646	0.049257
LAT	7.69023	1.00693	58.7329	0.0492272
CRYGN	10.279	1.00812	104.806	0.0492072
AK1	1.38257	1.00116	1.90927	0.0491836
CYTH2	1.5826	1.00177	2.5002	0.0491222
TMC6	1.4274	1.00141	2.03459	0.0490947
AL355916.1	2.19707	1.0033	4.81121	0.0490442
RGS16	1.25302	1.00095	1.56858	0.0490407
BCL6	1.35116	1.0013	1.82326	0.0490169
AC112694.1	2.2506	1.00357	5.0472	0.048999
RPL26P29	2.04975	1.00325	4.18787	0.04897
GABRR1	1.85277	1.00306	3.42229	0.0488691
HAO2	5.50379	1.00896	30.0227	0.0488073
CDC26	1.59414	1.00245	2.53509	0.0488054
PAX6	7.18001	1.01065	51.0093	0.0487749
AC025048.2	3.15835	1.00656	9.9102	0.0487052
AC004801.6	2.62002	1.00561	6.82622	0.0486762
AC080038.1	2.1791	1.00457	4.72687	0.0486667
MAT1A	1.25514	1.00135	1.57324	0.0486443
CTC-338M12.4	2.06271	1.00441	4.23609	0.0486166
AC005562.1	1.72665	1.00337	2.97131	0.0485958
CNR2	3.62483	1.008	13.0351	0.0485901
RADIL	2.00924	1.00437	4.01952	0.048578
ACOT11	0.684362	0.469472	0.997614	0.0485655
ZNF398	2.01596	1.00443	4.04619	0.0485639
MLLT11	1.53333	1.00274	2.34468	0.0485398
PTPRN	1.6435	1.00328	2.69224	0.0484976
BX322562.1	1.59709	1.0031	2.54282	0.0484943
H2BC19P	1.5513	1.00293	2.3995	0.0484838
EIF4EP2	0.534403	0.286799	0.995771	0.0484602
AL109918.1	1.32637	1.00192	1.75589	0.0484552
S100A5	1.43173	1.00246	2.04481	0.0484396
NSUN5	1.56714	1.00309	2.44835	0.0484345
RUSF1	1.69037	1.00366	2.84691	0.0484138
SHOX	9.65663e-05	9.96205e-09	0.936057	0.0483734
APLP1	1.54522	1.00317	2.38016	0.0483474
NRXN1	11.1963	1.01798	123.143	0.0483212
AL157888.1	2.26323	1.00645	5.08939	0.0482102
YPEL3	1.28137	1.00196	1.63869	0.0482052
AC007638.2	0.125193	0.0159335	0.983671	0.0481982
ABCD4	1.78793	1.0048	3.1814	0.0481251
ALKBH4	1.67502	1.00432	2.79363	0.048099
ZNF860	1.93824	1.0056	3.73584	0.0480804
RBM12B-AS1	1.54387	1.00376	2.3746	0.048036
AL122125.1	3.17462	1.01005	9.97795	0.0480325
AC132812.1	1.30734	1.00237	1.7051	0.047996
AP000866.2	1.83803	1.0054	3.36019	0.0479893
OGT	1.30418	1.00239	1.69684	0.0479552
C22orf34	2.06571	1.00687	4.23801	0.0478561
NLRP1	1.39081	1.00315	1.92827	0.0478334
JAG2	1.2795	1.00242	1.63318	0.0477783
LINC02041	1.27569	1.00239	1.6235	0.0477774
ITGA2B	1.82695	1.00595	3.31802	0.0477673
AC092171.3	1.61839	1.00497	2.60623	0.0476637
SLC25A24P1	1.7304	1.00571	2.97728	0.0476433
AC027228.2	0.554521	0.3094	0.993839	0.0476223
ATP6V1B2	0.719112	0.518918	0.99654	0.0476158
AC005618.4	2.51421	1.01001	6.2586	0.0475505
BEX3	1.1863	1.00185	1.40471	0.0475421
CAPN9	0.824353	0.680999	0.997884	0.0475134
AC116049.1	2.07059	1.0081	4.25291	0.047487
RPLP0P2	1.43181	1.004	2.0419	0.0474773
AL359513.1	1.44324	1.00409	2.07445	0.0474747
TPRA1	1.74444	1.00625	3.02417	0.0474602
FAHD2B	1.46627	1.00434	2.14065	0.0474343
CDSN	104.62	1.05483	10376.4	0.0473982
AC114341.1	2.13187	1.00894	4.50458	0.0473354
AC009549.1	3.21964	1.01404	10.2225	0.0472979
COX18	0.629205	0.398096	0.994479	0.0472929
ANKRD1	2.10347	1.00895	4.38533	0.0472846
AC004863.1	1.75146	1.00682	3.04681	0.0472517
AL162274.2	1.61656	1.0059	2.59792	0.0472246
PKD1P6	1.72625	1.00678	2.95988	0.0471961
GPR158	1.89012	1.00793	3.54447	0.0471912
KAZALD1	1.44546	1.00461	2.07976	0.0471704
AC002091.2	2.12664	1.00952	4.47998	0.0471577
AL136038.3	10.2529	1.0304	102.021	0.0470875
RPL32P31	0.228131	0.0530442	0.981141	0.0470841
ARL4C	1.21889	1.00256	1.4819	0.0470816
ASH1L-AS1	1.59863	1.00617	2.53994	0.0470315
ZNF890P	6.70565	1.02542	43.8509	0.0470147
ADAMTS18	2.30214	1.01132	5.24054	0.0469471
AL513477.1	1.71399	1.00731	2.91645	0.0469436
GPR15	0.705517	0.500119	0.995272	0.0469272
CCDC127	2.2249	1.011	4.89629	0.0469047
TCTE3	1.49109	1.00565	2.21086	0.0468109
LINC00658	2.46116	1.01287	5.98032	0.04679
MSS51	2.10104	1.0108	4.36723	0.0467303
PELP1	1.44413	1.00536	2.0744	0.046714
AC008522.1	9.82355	1.03441	93.2917	0.0466543
TFAP2C	1.27784	1.00367	1.62691	0.0466231
FKBP9	1.52983	1.00639	2.32552	0.046615
AL592295.5	2.88686	1.01604	8.20242	0.04661
HLA-F-AS1	2.21403	1.01206	4.84354	0.0465939
TP73-AS1	2.03068	1.01074	4.07983	0.0465929
SRGAP2B	4.90991	1.02476	23.5247	0.0465295
AC114930.1	1.87928	1.00976	3.49757	0.0465244
TMEM44-AS1	1.57269	1.00702	2.45612	0.0465107
AC027449.1	2.31123	1.01313	5.27257	0.0464844
SLC27A6	2.42039	1.01393	5.77782	0.0464672
DPYSL4	1.70578	1.00842	2.8854	0.0464556
RILPL2	1.51846	1.0066	2.2906	0.046444
AGGF1P2	7.81704	1.033	59.1537	0.0464358
AC009283.1	1.32133	1.00442	1.73822	0.0464268
VWCE	1.51753	1.00669	2.28761	0.0463949
STPG4	1.66044	1.00818	2.73471	0.0463755
EEPD1	1.36153	1.005	1.84456	0.0463566
TIGD7	3.67602	1.0216	13.2274	0.0462974
TMOD4	2.40555	1.01452	5.70384	0.0462956
RRN3P1	1.44938	1.00616	2.08784	0.0462663
SPHK1	1.2184	1.00332	1.4796	0.0462177
AC091167.4	3.91036	1.02316	14.9449	0.0462146
ADRA1B	2.70181	1.01688	7.17862	0.0462023
AL023806.3	0.00333378	1.22374e-05	0.908209	0.0461939
CYHR1	1.42728	1.00604	2.02489	0.0461845
KLHL35	1.25318	1.00385	1.56444	0.0461659
ZP2	0.26753	0.0731993	0.977771	0.0461566
CDHR3	2.00035	1.0119	3.95435	0.0461547
AC009501.2	2.43427	1.01531	5.83636	0.046151
NYAP1	2.37349	1.01494	5.55052	0.0461324
EDC3	1.77687	1.00995	3.12616	0.046118
BGLAP	2.16333	1.01344	4.6179	0.0460997
RHOA-IT1	1.53171	1.00742	2.32885	0.0460921
H2BC11	1.19332	1.00307	1.41965	0.0460902
WTIP	1.9597	1.01178	3.79572	0.0460779
AL358113.1	20.7087	1.0542	406.803	0.0460753
DDAH1	0.708358	0.504802	0.993996	0.0460644
KLRK1-AS1	0.613483	0.379596	0.991476	0.0460522
SHQ1	0.537199	0.291753	0.989136	0.0460389
AL121906.2	1.73299	1.00973	2.97434	0.0460335
RND2	2.50799	1.01642	6.18837	0.0460092
KIAA2026	1.52502	1.00761	2.30814	0.0459557
SCGB2A1	0.764418	0.587179	0.995156	0.0459295
AC105020.1	2.2273	1.01474	4.88883	0.0458865
NPSR1	1.14163	1.00244	1.30015	0.0458642
TMED2-DT	2.64825	1.01824	6.88757	0.0458211
UBAP1L	2.11993	1.01414	4.43143	0.0457942
ANKS6	1.60764	1.00916	2.56106	0.0456812
AL662795.2	1.43134	1.00701	2.03447	0.0456169
INTS1	1.41916	1.00688	2.00027	0.0455985
KCNQ4	1.36595	1.00614	1.85445	0.045589
AC090515.2	3.47745	1.02481	11.7999	0.0455785
PELI1	1.50819	1.00815	2.25625	0.0455594
FAM89A	1.49796	1.00805	2.22598	0.0455397
AL357556.3	3.78503	1.02695	13.9505	0.0455089
INPP5D	1.31905	1.00555	1.7303	0.045507
MRPS36	0.691144	0.481242	0.992598	0.0454798
NLGN1	7.36136	1.04178	52.0163	0.0453931
MAPK8IP2	1.3094	1.00557	1.70504	0.045368
STAT5A	1.41977	1.00726	2.00122	0.0453665
RTL8C	1.22111	1.00413	1.48498	0.0453627
MRPL32P2	0.355952	0.129466	0.978649	0.0453076
AC002310.5	1.57222	1.0095	2.4486	0.0453069
PRR22	1.42082	1.00737	2.00396	0.0453025
AL049838.1	1.88204	1.01334	3.49545	0.0452952
AC006026.3	1.2889	1.00533	1.65246	0.045292
RNF25	1.69777	1.01117	2.85057	0.0452868
AP002498.1	0.765803	0.589754	0.994404	0.0452772
CCR9	4.06671	1.02994	16.0573	0.0452771
SRI	0.72781	0.533265	0.99333	0.04527
ATE1-AS1	1.71769	1.01149	2.91694	0.0452592
CERCAM	1.22529	1.00433	1.49488	0.0452281
RPL4	1.4897	1.00853	2.20045	0.0452178
TMEM127	1.83761	1.01307	3.33325	0.0452085
AL445222.1	1.47855	1.00841	2.16786	0.0451915
SLC19A1	1.54869	1.00943	2.37601	0.045181
AL021154.1	1.71218	1.0117	2.89766	0.0451447
DHX58	1.42406	1.00781	2.01222	0.0450607
TMEM249	1.56422	1.01004	2.42246	0.0449929
IGLV8-61	0.907681	0.825687	0.997817	0.0449421
FBXL19-AS1	1.63308	1.01116	2.63752	0.0449254
AC107464.2	2.82225	1.02378	7.78008	0.0449214
AC093673.1	1.36103	1.00716	1.83923	0.0448124
HEXB	0.643722	0.418657	0.989778	0.0447739
CHRNB4	3.17089	1.02772	9.7833	0.0446929
PLIN4	1.18504	1.00403	1.39867	0.0446884
SLC38A7	1.76183	1.01362	3.06232	0.0446502
SCAT8	1.57649	1.01094	2.45842	0.0446454
BACE1-AS	2.21368	1.01918	4.80815	0.0446453
SLC9A3R2	1.39186	1.00798	1.92193	0.0446157
MAP2	2.0095	1.01694	3.97084	0.0446118
AC137932.3	1.93463	1.01619	3.68315	0.0445523
ESCO2	0.706725	0.503765	0.991456	0.0444691
CCDC187	2.29115	1.02092	5.14179	0.0444137
RN7SL364P	1.44862	1.00936	2.07905	0.0443794
SPATA6	0.59318	0.356514	0.986954	0.0443763
CTB-178M22.2	2.8625	1.02703	7.97821	0.0443286
POLR3A	1.98953	1.01761	3.88971	0.0443252
AC021613.3	0.321874	0.106631	0.971602	0.0443177
AC002128.1	1.56416	1.01144	2.41891	0.0443153
AL353743.1	1.72191	1.01392	2.92427	0.0443138
CELF1	1.55961	1.01142	2.40491	0.0442863
PHC1	2.0163	1.01816	3.99298	0.0442642
RPL17P43	4.31878	1.03856	17.9593	0.04422
KCTD13	1.6872	1.01368	2.80823	0.0441947
IL15RA	1.47764	1.01024	2.1613	0.0441702
ARV1	0.697332	0.490886	0.990601	0.0441473
FCER2	1.51431	1.01102	2.26813	0.0440999
HMGN2	0.709107	0.507428	0.990944	0.0440892
IQCG	1.79885	1.01589	3.18524	0.0440046
AL606490.2	0.00867397	8.55239e-05	0.879727	0.0439743
FCGR1CP	2.16404	1.0211	4.5863	0.0439632
RFFL	0.551368	0.308956	0.983981	0.0439456
AC016575.1	2.2332	1.02204	4.87964	0.0439441
BANK1	1.61066	1.01302	2.56089	0.0439417
PRMT8	6.42158	1.05184	39.2044	0.0439341
AF241728.2	3.50441	1.03469	11.8692	0.0439308
AL590326.1	1.44839	1.01023	2.07657	0.0438672
AC006449.3	3.07153	1.03164	9.14495	0.043808
FAM193B	1.43192	1.01004	2.03002	0.0437963
RAD9B	2.99914	1.03108	8.72366	0.0437841
EMC3	0.567322	0.32699	0.984296	0.0437719
GARS1-DT	1.66467	1.01448	2.73157	0.0437123
B3GNT4	1.8158	1.01697	3.24213	0.0437118
OGA	1.53433	1.01216	2.32589	0.043705
OR7E128P	2.49366	1.02635	6.05868	0.0436542
GATA2	1.39868	1.00963	1.93765	0.0436336
COX7CP1	0.673548	0.458818	0.988773	0.0436323
GNAT2	0.326581	0.110122	0.968517	0.0436289
AC135782.1	2.84377	1.03034	7.84892	0.0436265
TRMT10B	1.68739	1.01508	2.80499	0.0436246
TPM3P6	1.60541	1.01375	2.54239	0.0435716
SUSD4	2.18967	1.02297	4.68698	0.043544
DDIT3	1.29936	1.00776	1.67532	0.043425
PHGDH	1.18111	1.005	1.38808	0.0433294
PDE4C	43.9691	1.12077	1724.96	0.0432938
C15orf40	2.16272	1.02352	4.56987	0.0432932
LINC00570	2.41557	1.02695	5.68184	0.04329
PTTG3P	0.441645	0.199954	0.975478	0.0432412
GNMT	2.45635	1.02806	5.86899	0.0431521
SNORD124	1.32599	1.00874	1.74301	0.0431381
FAM66C	3.9406	1.04332	14.8836	0.0431245
PBXIP1	1.37467	1.00993	1.87113	0.0430948
AC090877.1	2.01574	1.02208	3.97545	0.043075
LINC02604	1.35905	1.0096	1.82946	0.0430743
TPPP	1.24215	1.00683	1.53247	0.0430238
SNORD72	1.27794	1.00773	1.62059	0.0430202
MATN1	21.9191	1.1019	436.015	0.0430146
PRRT2	1.68322	1.0165	2.78724	0.0430137
HLF	0.415129	0.177175	0.972666	0.0429949
BRF1	1.84527	1.01951	3.33986	0.0429913
AC131212.2	1.48926	1.01266	2.19019	0.0429824
GABRE	1.24996	1.00707	1.55143	0.0429822
ALDOB	0.871925	0.763572	0.995654	0.0429391
MAGEL2	3.32444	1.03911	10.6359	0.0429067
TPD52L1	1.37575	1.01034	1.87332	0.0428416
SYNGAP1	1.65092	1.0163	2.68182	0.0428394
NT5M	1.50961	1.01367	2.24817	0.0426827
DGKD	1.49288	1.01351	2.19899	0.0425736
AC006058.1	5.55163	1.0594	29.0926	0.0425357
AL021937.2	1.84142	1.02089	3.32145	0.042494
ATP6AP1	1.58641	1.01577	2.47764	0.0424853
AC093382.1	2.89386	1.03695	8.07597	0.0424316
BCAM	1.24561	1.00753	1.53993	0.0424271
STAG3L5P	1.37857	1.01106	1.87965	0.0424051
ATP5MC3	0.70308	0.500336	0.987979	0.0423931
STAG3	1.86324	1.02162	3.39821	0.0423856
CTC1	1.66976	1.01779	2.73936	0.0423785
C5orf52	0.743115	0.55791	0.989802	0.0423512
PEX5L	13.4659	1.0942	165.72	0.0423303
UCN3	0.709593	0.509578	0.988117	0.0422829
AC012485.2	6.26901	1.06683	36.8385	0.042198
AC006064.3	2.2018	1.02837	4.71418	0.0421544
TSNAXIP1	4.4373	1.05436	18.6745	0.0421375
ACE	1.361	1.01101	1.83214	0.0421348
AC092295.2	2.01593	1.02526	3.96387	0.0421263
TFF1	0.914924	0.839741	0.996839	0.0421201
AFAP1L1	1.53338	1.01548	2.31543	0.0420515
PIK3R4	1.79878	1.02134	3.16798	0.0420433
TNFRSF10A-AS1	0.708072	0.507632	0.987657	0.0420415
AC073046.4	3.31654	1.04409	10.5349	0.042039
AC242842.1	1.36296	1.01122	1.83704	0.0420318
PRR7-AS1	1.73799	1.02012	2.96103	0.0420276
KCNK15-AS1	1.77572	1.02096	3.08845	0.0420109
FAM189B	1.52066	1.01526	2.27764	0.0420096
TBC1D13	1.71406	1.01966	2.88135	0.0420083
KANK4	1.63649	1.01799	2.63079	0.0419952
CCDC8	1.36591	1.01135	1.84477	0.0419937
MOB2	1.58929	1.01711	2.48335	0.0419037
KRT18P36	0.0313693	0.00111739	0.88065	0.041885
AC010491.1	4.48511	1.05675	19.036	0.0418711
RAB41	2.60887	1.03609	6.56912	0.0418294
NFRKB	1.8247	1.0228	3.25529	0.0417197
TEX11	0.142557	0.0218625	0.929562	0.0417185
HCG15	2.03959	1.02709	4.05023	0.041718
SFTA2	1.17736	1.00615	1.3777	0.041704
SLC20A2	0.673021	0.459746	0.985235	0.0417039
CATSPER2	1.7787	1.02191	3.09594	0.0416901
AL590369.1	2.9503	1.04196	8.35373	0.0416135
RPSAP54	0.709115	0.509459	0.987016	0.0416069
PYGL	1.21328	1.00739	1.46126	0.0415967
AC097468.1	2.52552	1.03601	6.15652	0.0415714
PSCA	1.15876	1.00565	1.33519	0.0415684
IL11RA	1.61034	1.01837	2.5464	0.0415664
LINC01018	5.12553	1.06464	24.6761	0.0415423
SLC12A5-AS1	22.7487	1.12749	458.988	0.0415258
RN7SL3	0.80344	0.650975	0.991614	0.0415102
HYAL1	0.824203	0.684384	0.992586	0.0415079
AC087482.1	4.18853	1.05691	16.5991	0.041475
PTP4A2P2	0.366492	0.139643	0.961851	0.0414529
CDK10	1.40409	1.01327	1.94563	0.0414315
LRRC56	1.4285	1.01424	2.01196	0.0412622
FAM207A	1.47501	1.0156	2.14224	0.0412249
HID1-AS1	4.0889	1.05814	15.8005	0.0411618
FBXW11P1	4.57428	1.063	19.6839	0.0411495
AC139887.2	1.95273	1.0274	3.71144	0.0411044
ARHGEF2	1.53116	1.01736	2.30446	0.0411043
AC011322.1	1.34525	1.01213	1.78802	0.0410521
URAHP	3.17616	1.04815	9.62456	0.0410419
CD99L2	1.50699	1.01684	2.23341	0.0410346
AF064858.3	1.73173	1.02275	2.93217	0.0409847
ZNF552	0.647705	0.427067	0.982332	0.0409685
MIR200CHG	1.30204	1.01097	1.67691	0.0409031
MCCC2	0.68124	0.471524	0.984231	0.0408914
LOXL3	1.69656	1.02219	2.81584	0.0408678
MFAP1	1.60912	1.01997	2.53855	0.040856
RRP7BP	1.75707	1.02373	3.01573	0.0408494
AC093627.7	10.9469	1.10471	108.477	0.0408487
RARA	1.31171	1.01137	1.70124	0.0408351
B3GNT6	0.858456	0.741663	0.993642	0.0408106
LINC00963	1.73317	1.02329	2.93551	0.0407954
SIX5	1.67434	1.022	2.74308	0.0407207
AC115618.1	1.6933	1.02252	2.80413	0.0407071
B4GALT3	1.80802	1.02551	3.18763	0.0406561
LINC00853	1.5445	1.01867	2.34175	0.0406523
ADGB	0.0225539	0.000598203	0.85034	0.0406086
AC012645.4	2.32739	1.03731	5.22188	0.0404801
DUOX1	1.56015	1.01951	2.3875	0.0404651
CPA3	0.834527	0.701941	0.992158	0.040447
MAP3K10	1.58342	1.02022	2.45752	0.0404391
AL138921.1	2.461	1.04019	5.82251	0.0403987
IGSF1	2.06604	1.03241	4.13453	0.0403569
AL731571.1	1.82587	1.02684	3.24666	0.0403485
ZNF239	1.38264	1.01439	1.88458	0.0403296
C11orf91	3.34099	1.05544	10.5759	0.040195
FBLN7	2.63817	1.04451	6.66337	0.0401623
NGFR	1.34332	1.01342	1.78061	0.0401071
AC004837.4	2.10954	1.03429	4.30259	0.0401032
KRT15	1.38891	1.01505	1.90046	0.0400392
GTF2IP20	1.54313	1.01996	2.33465	0.0400236
DPY19L2	2.67957	1.04608	6.86384	0.0399921
RAD52	1.65008	1.02332	2.6607	0.0399237
PJVK	2.60937	1.04519	6.51443	0.0399128
GPR78	5.77914	1.0844	30.799	0.0398909
BTN2A1	1.58922	1.02173	2.47191	0.0398466
GBGT1	1.49289	1.01885	2.18749	0.0398057
TTC38	0.723704	0.531705	0.985034	0.0397993
SDK2	1.63544	1.02322	2.61397	0.0397929
SOX7	1.48779	1.01874	2.1728	0.0397755
LRRC27	2.873	1.05061	7.85654	0.0397681
CXCL1	0.863377	0.750563	0.993149	0.0397646
PAN2	1.50922	1.01963	2.23388	0.0396728
VEGFA	1.3794	1.01531	1.87405	0.0396717
TMEM191C	16.5172	1.14175	238.948	0.0396663
CKS1BP1	1.56257	1.02134	2.39063	0.0396604
AC083843.2	1.3926	1.01579	1.9092	0.0396602
LENG8	1.28499	1.01196	1.63169	0.0396344
URGCP	1.72493	1.02681	2.89768	0.0394043
PNN	1.43045	1.01754	2.01092	0.0393976
PRSS21	1.13979	1.0064	1.29087	0.0393608
AC079140.4	5.4875	1.08664	27.7116	0.0393478
RNF112	2.09848	1.037	4.24648	0.0393039
SRRM3	1.52062	1.02077	2.26523	0.0392976
AC023509.3	1.66312	1.02529	2.69774	0.0392864
IL13	0.019047	0.000441194	0.822286	0.039225
MIRLET7A1HG	1.71843	1.02729	2.87456	0.039157
AC048341.2	1.41318	1.01768	1.96239	0.0389616
CBX7	1.53636	1.02205	2.30948	0.0389402
AC024560.5	610.978	1.39046	268467	0.038816
TIGD6	0.384637	0.155411	0.951961	0.0387868
MARCHF6	1.56382	1.02352	2.38932	0.0386912
MIR193BHG	2.67762	1.05259	6.81146	0.0386827
SRP9P1	0.699688	0.498783	0.981516	0.0386395
TULP3	1.53453	1.02265	2.30264	0.0386279
C21orf58	1.56505	1.02372	2.39264	0.0386211
PTP4A2	0.606953	0.378186	0.974102	0.0385765
NDC1	0.719827	0.527191	0.982854	0.0385646
LINC01687	2.78593	1.05547	7.35352	0.0385477
KIF1A	1.65871	1.02702	2.67891	0.0385472
RD3	38.6101	1.21308	1228.89	0.0385113
SLC18A2	0.154575	0.0263741	0.90594	0.0385036
CYP4A22-AS1	2.03626	1.03852	3.99256	0.0384536
AL445228.2	3.30997	1.06575	10.28	0.0384433
SART1	1.61705	1.02599	2.54862	0.038407
AC005332.1	3.18278	1.06382	9.52233	0.0383951
TUBAP11	9.76252	1.12971	84.3641	0.0383772
MCM3AP-AS1	2.09938	1.0405	4.23586	0.0383757
DDX19A	2.40759	1.04819	5.53001	0.0383684
ARHGEF4	1.50678	1.02241	2.22063	0.0382683
C11orf68	1.56557	1.02458	2.3922	0.0382459
OSBPL1A	1.38154	1.01769	1.87547	0.0382291
NGLY1	0.570092	0.335103	0.969866	0.0381888
GTSF1	1.30906	1.01479	1.68865	0.0381723
MORF4L2-AS1	2.10745	1.04169	4.26361	0.0381194
SPTBN5	1.40907	1.01909	1.94828	0.0380456
DNHD1	1.95497	1.03776	3.68283	0.038016
TBX6	1.62366	1.02729	2.56626	0.0379651
NPAS1	2.10237	1.04214	4.24125	0.0379641
GNG8	1.64645	1.02816	2.63656	0.0379361
TBKBP1	1.43735	1.02042	2.02463	0.037928
SEMA4D	1.79152	1.03305	3.10684	0.0379191
STEAP1B	6.13371	1.10657	33.9991	0.0379071
DHX38	1.66608	1.02903	2.6975	0.0378597
COX11	0.61534	0.389108	0.973108	0.0378441
CAPN10	1.68632	1.02984	2.76128	0.0378193
NBPF11	2.06405	1.04174	4.08961	0.0377859
LINC01555	0.498427	0.258394	0.961435	0.0377746
SETD4	1.93896	1.03813	3.62148	0.0377687
NLGN2	1.35058	1.01719	1.79325	0.0377267
GRIN2C	1.6725	1.02962	2.71678	0.0377186
HIRIP3	1.574	1.02611	2.41445	0.0377065
AL358394.1	1.31036	1.01551	1.69081	0.0376778
ARSL	0.867422	0.75855	0.99192	0.037661
RILPL1	2.0959	1.04319	4.21092	0.0376409
EMP2	0.717108	0.524116	0.981163	0.0376309
COPG1	1.84195	1.03556	3.27626	0.0376279
TUB	2.00108	1.04066	3.84785	0.037576
MPC2	0.741379	0.559177	0.982951	0.0375753
SMC2-AS1	67.1951	1.27374	3544.81	0.0375669
AC092535.5	1.32636	1.01641	1.73084	0.0375431
AL031846.2	3.12318	1.06786	9.13442	0.037538
AC093849.2	1.92467	1.03848	3.56709	0.0375342
AC125616.1	2.31784	1.04978	5.11763	0.0375101
AC079949.3	0.105574	0.012695	0.877976	0.0374909
SLC39A14	0.717375	0.524671	0.980856	0.0374276
LINC00261	0.843498	0.718572	0.990142	0.0374246
TENT4A	1.8725	1.0372	3.3805	0.0374195
STK33	1.73842	1.03275	2.92628	0.0374117
HOXB4	1.29076	1.01499	1.64147	0.03741
CILP	1.22675	1.01198	1.4871	0.0374098
SNHG15	1.45343	1.02208	2.06684	0.0373854
LINC00479	3.74681	1.0809	12.9879	0.0372859
CHST1	1.52112	1.02504	2.25728	0.0372725
LY6G5C	1.7891	1.03494	3.09281	0.0372556
AC020558.6	3.71673	1.08123	12.7763	0.0371666
COPDA1	1.92211	1.03987	3.55288	0.0370982
DNASE1L3	0.718609	0.526738	0.98037	0.0370639
HSD17B14	1.35131	1.01827	1.79327	0.0370332
RTN4RL2	1.48303	1.02399	2.14786	0.0370298
RPL26P30	0.289357	0.0902173	0.928067	0.0370232
CALM1	0.571402	0.337696	0.966849	0.0370152
CREG2	1.64233	1.03035	2.6178	0.0370112
AC011492.1	0.508258	0.269084	0.960021	0.0370054
PDE2A-AS2	3.46511	1.07793	11.1389	0.0369863
TRIM52	1.62094	1.02967	2.55173	0.0369539
EXD1	763.966	1.49799	389619	0.0368871
SFRP2	1.10019	1.00584	1.2034	0.0368638
RN7SL1	0.876495	0.774467	0.991963	0.0368186
LINC01150	4.36223	1.09443	17.3871	0.0368096
KCNJ3	1.33509	1.01789	1.75114	0.036788
MCHR1	2.37444	1.05459	5.34611	0.0367683
SUSD5	1.9797	1.04291	3.75796	0.0367568
GJB6	1.54624	1.02719	2.32755	0.036749
SP140	1.49061	1.02489	2.16796	0.0367433
TMEM106A	1.54385	1.02717	2.32043	0.036718
BCDIN3D-AS1	7.87165	1.13582	54.5535	0.0367169
CACNA1G	5.77763	1.1145	29.9515	0.0367002
EPHB2	0.780608	0.618751	0.984803	0.036696
AC079848.1	2.03325	1.04488	3.95651	0.0366873
AC087741.1	1.8969	1.04058	3.4579	0.0366339
SLC34A3	1.67523	1.03258	2.71783	0.0366339
KRTAP5-AS1	1.63581	1.03108	2.59523	0.0366243
OXSM	0.613419	0.387911	0.970024	0.0366064
AL121672.3	2.431	1.05694	5.59138	0.0365933
AC023355.1	7.22537	1.13135	46.145	0.0365808
NTRK1	4.31143	1.09556	16.9671	0.0365699
MAPK9	0.494109	0.255146	0.956879	0.0365569
CRIP2	1.28302	1.01571	1.62068	0.0365504
AC013356.2	4.35833	1.09695	17.3163	0.0364901
PCNT	1.60614	1.03036	2.50366	0.0364355
LRRC37A6P	3.98661	1.09132	14.5632	0.036424
ACTG1P3	1.8612	1.04004	3.33069	0.0364206
ASMTL-AS1	1.45533	1.02402	2.06829	0.0364086
ZNF804A	4.23376	1.09563	16.3602	0.0364036
FGF5	5.61662	1.1155	28.28	0.0363937
ADARB1	1.57857	1.02949	2.42051	0.0363304
SH3BP5L	1.82633	1.03917	3.20975	0.0363045
ARMC4	5.04567	1.10892	22.9581	0.0362862
TUBA3D	2.75997	1.06711	7.13842	0.0362665
ZMAT1	1.46053	1.02454	2.08207	0.0362625
PGF	1.34641	1.01925	1.77858	0.0362403
AC092275.1	1.48343	1.02568	2.14547	0.0362052
SNX7	0.692973	0.491677	0.976681	0.0361954
ZMYND19	1.57212	1.02977	2.40011	0.0360949
OR7E22P	2.06169	1.04805	4.05567	0.0360886
GTF2H4	11.8294	1.17464	119.129	0.0360327
MANF	0.679762	0.473902	0.975045	0.0359695
VPS18	1.53845	1.02864	2.30094	0.0359527
CERS1	10.2087	1.16472	89.4785	0.0359371
ZKSCAN5	2.1471	1.05171	4.38336	0.0358682
PADI1	1.34594	1.01987	1.77626	0.0358195
FUT11	1.63363	1.03321	2.58297	0.0357515
C1QTNF4	2.10636	1.05097	4.22156	0.0357179
AL513123.1	1.76544	1.03867	3.00074	0.0357157
PALMD	1.54452	1.02946	2.3173	0.0357099
DISP3	3.82352	1.09382	13.3654	0.0356929
DUSP22	1.68812	1.03575	2.75139	0.0356488
AL391095.1	1.94669	1.04574	3.62384	0.0356376
STXBP4	0.305185	0.100864	0.9234	0.0356373
RBCK1	1.42234	1.02403	1.97557	0.0355849
ELOVL6	0.681681	0.476852	0.974493	0.0355818
DICER1-AS1	1.93802	1.04569	3.59183	0.035564
AL118505.1	1.32435	1.01923	1.7208	0.0355078
AC010864.1	2.81088	1.0729	7.36423	0.0354527
KCNMB2-AS1	2.06237	1.05058	4.04861	0.0354365
AP000547.3	1.76634	1.03958	3.00117	0.0354244
AVPR2	1.48382	1.02734	2.14313	0.0354014
AC080013.4	5.75848	1.12714	29.4197	0.0353969
AL035587.1	1.81829	1.04178	3.17359	0.0353791
NOP14	0.61634	0.392695	0.967355	0.0353543
BNIP2	1.48176	1.02737	2.13711	0.0353376
POLR2H	1.6562	1.03532	2.6494	0.0353105
NOTCH3	1.26927	1.01666	1.58464	0.0352142
STK35	1.4634	1.02676	2.08572	0.0352018
ZNF653	1.79648	1.04169	3.09818	0.0351292
CAV2	1.32785	1.02003	1.72858	0.03509
ZNF768	1.54688	1.03099	2.32092	0.035083
PAN3-AS1	1.48338	1.02801	2.14047	0.0350632
KLHL31	2.06133	1.05225	4.03808	0.0349947
GAS2	1.49465	1.02874	2.17157	0.0349777
AC108690.1	1.79329	1.04214	3.08583	0.0349428
HDC	0.442075	0.207042	0.943916	0.0349364
RFPL3S	109.899	1.39607	8651.33	0.0348797
SUCLG2	0.749048	0.572705	0.97969	0.0348766
PLEKHF1	1.37602	1.02302	1.85084	0.0348214
DUSP5	1.24495	1.01583	1.52575	0.0347451
LAMB2P1	2.32185	1.0623	5.07484	0.0347334
PPP1R1C	2.35177	1.06335	5.20131	0.0347179
GBAP1	1.93268	1.04859	3.56219	0.0346838
RAP1GAP2	1.42475	1.02582	1.97881	0.034682
ADM5	1.5729	1.03322	2.39447	0.0346525
BATF	1.21221	1.01402	1.44914	0.0346189
C4orf47	2.49155	1.06842	5.81027	0.0345869
WASHC1	1.42189	1.02586	1.97079	0.0345784
AC068620.1	2.44204	1.06698	5.58919	0.0345641
G0S2	1.18123	1.01217	1.37851	0.0345555
FOXJ2	1.90035	1.04777	3.44669	0.034552
BTN1A1	1.40479	1.02504	1.92523	0.0345337
AC105020.6	6.71005	1.14883	39.1918	0.0345113
LINC02724	6.17606	1.14202	33.4003	0.0345011
AC099521.2	2.21635	1.05989	4.63464	0.0344733
AL132780.4	1.64329	1.037	2.60407	0.0344607
ADAMTS6	1.81795	1.04469	3.16357	0.0344599
SNORD99	1.24967	1.01644	1.53641	0.0344545
ANKRD23	4.6793	1.12039	19.543	0.0343596
AC118754.1	1.84398	1.04614	3.25031	0.03435
IGKV2-24	0.88902	0.797244	0.991361	0.0343408
QRFP	1.89638	1.04883	3.4288	0.0341964
AC011498.6	1.80439	1.04519	3.11508	0.0341237
FCRL1	1.8062	1.04531	3.12096	0.0341096
SP4	1.69089	1.0402	2.74862	0.0340933
ATP6V0E2-AS1	2.62493	1.07525	6.40807	0.0340666
SNORD59A	1.27834	1.01871	1.60414	0.0340051
RBMXP4	0.160147	0.0294568	0.870661	0.0339815
PTOV1-AS1	5.42248	1.13639	25.8743	0.0339787
AL022345.1	1.6205	1.03724	2.53174	0.033956
ELOBP2	0.594655	0.367826	0.961363	0.0339443
TAZ	1.5549	1.03418	2.33781	0.0338802
WASH2P	1.70728	1.04176	2.79797	0.0338152
AL136040.1	2.36523	1.06819	5.23718	0.0337862
MIIP	1.55522	1.03449	2.33806	0.033757
KRTAP5-10	3.77498	1.10747	12.8676	0.0337444
AC013565.1	2.87973	1.08492	7.64377	0.0337034
AL078622.1	4.04755	1.11381	14.7087	0.0336958
TAF1	1.46513	1.03003	2.08401	0.0336224
RAB6B	1.57185	1.03574	2.38544	0.0335886
CCT6P3	1.86316	1.04957	3.30741	0.0335707
MIER2	1.98254	1.05468	3.72669	0.0335623
ALOX15P1	3.52333	1.10305	11.2542	0.0335461
LINC00839	3.14702	1.09341	9.05764	0.0335425
CNNM3	1.73622	1.04407	2.88723	0.0334904
LINC00663	4.01156	1.11493	14.4338	0.033462
TMEM198	1.3133	1.0216	1.68828	0.033441
SPCS1	0.621519	0.400978	0.963358	0.0334276
AMH	1.25187	1.01781	1.53975	0.0334112
AC125494.3	2.50582	1.07493	5.84144	0.0333967
AC011472.1	1.41049	1.02745	1.93633	0.0333787
FBXL8	1.51703	1.03338	2.22705	0.0333715
TNRC6A	1.66119	1.04089	2.65115	0.033339
USP53	0.690085	0.490423	0.971033	0.0332837
PHRF1	1.66168	1.04111	2.65214	0.0332676
AC241377.3	1.9957	1.05641	3.77014	0.0332505
SLC12A9	1.5126	1.03344	2.21394	0.0332381
LINC01801	4.61096	1.12919	18.8285	0.033236
AP001160.1	2.25138	1.0668	4.75134	0.033201
C1orf56	1.66991	1.04177	2.67679	0.033177
ASIP	2.21404	1.0655	4.60061	0.0331725
PCDHAC1	4.63097	1.13045	18.9712	0.0331401
MS4A2	0.421302	0.190247	0.932975	0.0330895
BST2	1.14624	1.01103	1.29953	0.0330706
AC126474.1	0.219414	0.054388	0.885165	0.0330587
RPL23AP48	0.24174	0.065511	0.892035	0.0330504
MMS19	1.91438	1.05388	3.47748	0.0329844
AC024270.1	4.86699	1.13644	20.8437	0.0329818
RANBP20P	35.2728	1.33515	931.855	0.0329251
LINC02610	2.74	1.08529	6.91761	0.0329104
FAM135B	9.33959e-09	3.92689e-16	0.22213	0.0328773
VPS52	1.86163	1.05191	3.29464	0.032865
ALDOC	1.26956	1.01969	1.58067	0.0328177
CHGB	1.31288	1.02257	1.6856	0.0327595
AP000251.1	1.40413	1.02825	1.9174	0.032742
AP004609.3	2.02741	1.05974	3.87868	0.0327388
RTL5	1.72167	1.04573	2.8345	0.0326989
PLCG2	1.54676	1.03658	2.30804	0.0326889
ANKRD33B	2.21046	1.06763	4.57664	0.0326636
MAP7D3	1.44324	1.03084	2.02062	0.0326079
SORT1	0.67832	0.475164	0.968337	0.0325878
SERTAD2	1.58895	1.0392	2.42955	0.0325635
PSMA5	0.643095	0.429012	0.964006	0.0325613
RUNX3	1.26189	1.01956	1.56181	0.0325138
WT1	1.61711	1.04086	2.51239	0.0325075
AC022007.1	1.92371	1.05608	3.50415	0.0324919
KPNA2	0.666857	0.459992	0.966752	0.0324826
TUBA1C	0.659558	0.450417	0.96581	0.0324571
EIF4HP2	1.63451	1.042	2.56392	0.0324283
PAK6	1.49839	1.03445	2.1704	0.0324252
CCDC77	1.67848	1.04446	2.69737	0.0323803
LINC02718	7.10984	1.1792	42.8679	0.0323723
PAFAH2	0.659461	0.450389	0.965585	0.0323567
FAM156A	360.424	1.64455	78991.7	0.032285
LINC01521	2.41126	1.07771	5.39494	0.0321844
TMEM165	0.643853	0.430435	0.963089	0.0321111
UGT2A3	0.845112	0.724569	0.985709	0.0320901
GLRX3P2	0.382387	0.158756	0.921034	0.0320835
APOBEC3F	1.62694	1.04253	2.53895	0.0320818
RBBP4P2	0.150158	0.0265243	0.850065	0.0320638
CDS1	0.698409	0.50302	0.969695	0.0320528
GTSE1-DT	2.86842	1.0947	7.51609	0.0320287
GLRX	0.736214	0.556469	0.974019	0.0320094
AP000281.1	0.514695	0.280525	0.944341	0.0319603
AC117386.2	1.492	1.03514	2.1505	0.0319444
AP005329.2	3.38251	1.11106	10.2977	0.0319232
SACS	1.52113	1.03692	2.23144	0.0319223
ZNF32-AS1	1.92883	1.05854	3.51466	0.0318895
FLT4	1.54925	1.03864	2.31087	0.0318877
TAF7L	3.6226	1.11796	11.7385	0.0318846
RHOG2P	2.56252	1.08496	6.05231	0.0318794
RASL10B	1.29968	1.02305	1.65111	0.0318265
TMEM236	0.751592	0.579111	0.975446	0.0318036
PLEKHM3	1.91602	1.05825	3.46907	0.0318021
EXTL1	7.85532	1.19666	51.5651	0.0317954
AL157756.1	5.60372	1.16211	27.0213	0.0317824
SYCP2L	7.20347	1.18915	43.6361	0.031677
ACTG1P9	0.130749	0.0204367	0.836503	0.0316745
RAC1P5	14.9956	1.2685	177.269	0.0316584
NEBL	0.731006	0.549291	0.972835	0.031647
COX5AP1	0.392086	0.16695	0.920819	0.031608
TMIGD3	1.86637	1.05656	3.29688	0.0315956
ANKRD53	3.75271	1.1237	12.5326	0.0315933
NPR2	1.62794	1.04393	2.53867	0.0315877
AC037487.3	1.36599	1.02791	1.81525	0.0315763
ANKS3	1.75893	1.05127	2.94294	0.0315269
AC006001.2	1.68147	1.04713	2.70008	0.0315127
EFNB3	1.70879	1.04874	2.78425	0.0314749
TAF4B	1.51156	1.03738	2.2025	0.0314742
ACCS	1.51184	1.03749	2.20307	0.0314333
CYP4F29P	1.8422	1.05599	3.21375	0.0314091
C3orf18	1.72776	1.04999	2.84302	0.031402
AC091271.1	1.73297	1.05037	2.85918	0.0313724
CLEC17A	2.18274	1.07256	4.44205	0.031304
ARC	1.48785	1.0363	2.13614	0.0313017
UNC93B6	10.3204	1.23386	86.3229	0.0312492
AP002381.2	2.04627	1.06663	3.92568	0.0312399
TUBGCP6	1.47843	1.03587	2.11008	0.0312311
AC087289.5	2.78176	1.09683	7.05501	0.0311919
CDC37P2	6.89117	1.19062	39.8852	0.0311827
TSSC2	1.60035	1.04361	2.45409	0.0311106
AL132712.2	1.73449	1.05127	2.86173	0.0311092
AC239859.5	1.66035	1.04711	2.63272	0.0311074
AC104088.3	1.64589	1.04629	2.58912	0.0311047
GRP	1.25672	1.02101	1.54685	0.0310737
PPP2R2A	0.696802	0.50176	0.967659	0.0310692
AL360181.3	3.84771	1.1306	13.0947	0.0310519
ZNF618	1.40609	1.03155	1.91663	0.0310458
KANSL3	2.1385	1.07195	4.26625	0.0309948
LRRC61	1.37882	1.02984	1.84607	0.0309733
LINC00115	2.09599	1.07012	4.10533	0.0309632
DIRAS2	4.70783	1.15286	19.225	0.0309191
RPL37A-DT	4.67758	1.15267	18.9818	0.0308675
AC027237.2	5.06227	1.16109	22.071	0.0308674
PARP6	1.44546	1.03452	2.01966	0.0308659
TRPV1	1.9387	1.06298	3.53586	0.0308369
AC131097.3	2.94025	1.10494	7.82407	0.0307883
MSRA	0.643335	0.431147	0.959951	0.0307628
TXK	2.01642	1.06717	3.81003	0.0307567
RPL36AP45	0.250754	0.0715133	0.879244	0.0306944
ZNF862	1.65314	1.04793	2.60788	0.0306753
AL590550.1	1.33143	1.02702	1.72607	0.0306753
ZNF674-AS1	1.61427	1.04562	2.49217	0.0306729
AP003392.5	2.21564	1.07695	4.55833	0.0306673
FEV	1.92573	1.06307	3.48844	0.0306396
TBC1D10B	1.87381	1.06059	3.31058	0.0305753
SWI5	1.71002	1.05168	2.78046	0.0305307
FAM110A	1.45431	1.03582	2.04188	0.0305233
AC103706.1	1.42909	1.03416	1.97485	0.0305034
FOXH1	1.59519	1.04498	2.43509	0.0304761
TMCO6	1.74227	1.05373	2.88071	0.0304673
AP005233.2	1.23557	1.02016	1.49647	0.0304494
SCAND2P	8.31409	1.22154	56.5878	0.0304285
PTPRD-AS1	0.583727	0.358526	0.950385	0.0304194
PKHD1	3.52016	1.12637	11.0012	0.0304143
CD177	0.832057	0.70447	0.982751	0.0304002
AP000845.1	5.18678	1.16947	23.0041	0.0303143
AC211476.6	64.8491	1.48791	2826.39	0.0302887
CADM4	1.36722	1.0305	1.81396	0.0301397
MAP3K13	1.9777	1.06788	3.66268	0.0300946
RTN2	1.42597	1.03477	1.96508	0.0300941
ZNF335	1.62795	1.04807	2.52868	0.0300888
AC136475.2	1.39264	1.03243	1.87853	0.0300849
AC138207.5	1.53906	1.04251	2.27213	0.0300498
CATSPERB	0.40022	0.174986	0.915366	0.0300474
UNC79	17.291	1.31717	226.985	0.0300314
AC079203.1	2.31987	1.08532	4.95871	0.0299147
AC011476.2	3.27415	1.1224	9.55106	0.0299045
NSA2P7	0.474481	0.242095	0.929935	0.0298899
LINC01106	1.72345	1.0545	2.81674	0.0298783
CPAMD8	4.38197	1.15521	16.6218	0.0298498
CCDC9B	1.42123	1.03503	1.95153	0.0297976
VEGFC	1.4267	1.03545	1.96578	0.029782
LINC00513	0.692345	0.496962	0.964544	0.0297534
CDC25C	0.636296	0.423254	0.956571	0.0297488
PPP6R1	1.66033	1.05118	2.62247	0.0297058
CBX3P4	2.56942	1.09747	6.01558	0.0296861
RUSC2	1.44374	1.03686	2.01028	0.0296836
TERF2IP	1.80891	1.06019	3.08637	0.0296755
FAM21FP	5.04974	1.1742	21.7167	0.0295753
CLDN11	1.71605	1.05511	2.79103	0.0295459
ISYNA1	1.23552	1.02124	1.49476	0.0295362
AF111169.3	3.7893	1.14177	12.5759	0.0295123
CHST13	1.27682	1.02463	1.59107	0.0295011
CCDC142	1.91407	1.0668	3.43425	0.0294969
AC109449.1	3.07419	1.11847	8.44963	0.0294811
AC010331.1	2.10756	1.07719	4.12351	0.0294722
PLEKHG2	1.48239	1.04006	2.11284	0.0294666
AC079322.1	2.45142	1.09363	5.49498	0.029459
CYTH3	1.53214	1.04355	2.24951	0.0294435
EBF3	2.36204	1.08968	5.12009	0.0294401
AC006042.1	1.3031	1.02692	1.65355	0.0293635
FZD7	1.27457	1.02468	1.58539	0.0293343
IGSF9	1.37068	1.03222	1.82012	0.0293223
FKBP15	1.9028	1.06699	3.39334	0.0292837
TM4SF4	1.14075	1.01343	1.28407	0.0291919
FAM86FP	1.62353	1.05047	2.50921	0.0291367
ABHD1	3.50084	1.13613	10.7874	0.0290918
ABCD1	1.38215	1.03363	1.8482	0.0290295
MICALL2	1.40791	1.0356	1.91406	0.0290207
EXOC3	1.80722	1.06244	3.07411	0.0290039
AC019069.1	1.52044	1.04382	2.21469	0.0290017
TUBB8P1	2.1287	1.08056	4.19352	0.0289674
PON3	1.43021	1.0374	1.97176	0.0289565
AC073389.1	1.82722	1.06382	3.13844	0.0289524
ZSCAN29	1.73986	1.05851	2.8598	0.0289466
EHD1	1.56192	1.04698	2.33012	0.0288946
H4C9	1.31304	1.02847	1.67633	0.0288716
AL137186.2	2.15602	1.08243	4.29443	0.0288697
SRD5A1	1.58586	1.04875	2.39804	0.0288467
ABHD8	1.51991	1.04423	2.21229	0.0288199
SIK1B	1.43645	1.03818	1.98752	0.0288082
AL117328.1	2.09619	1.07968	4.06975	0.0287836
GBP6	2.38141	1.09406	5.18358	0.0287806
RNF216P1	2.10778	1.08036	4.11226	0.0287686
GPX3	1.21945	1.02078	1.45678	0.0287658
RNF208	1.30376	1.0279	1.65364	0.0287536
LINC01285	3.66733	1.14453	11.751	0.0287301
LINC01694	1.64509	1.05327	2.56945	0.0286643
LINC00402	5.5983	1.19701	26.1827	0.0286373
ACOXL	3.50866	1.14024	10.7966	0.0286111
IGKV7-3	0.638327	0.427054	0.95412	0.028598
AC060780.1	1.63427	1.05292	2.5366	0.0285355
C19orf71	1.51757	1.045	2.20385	0.0284382
PDZD4	1.80267	1.06428	3.05338	0.0284046
RBM6	1.4397	1.0394	1.99415	0.0283453
AL121758.1	24406.7	2.91986	2.04012e+08	0.0283425
ABHD6	0.603738	0.384554	0.947851	0.0283299
ORC1	0.692854	0.499151	0.961727	0.0282918
GDAP1L1	2.26466	1.09097	4.70102	0.0282623
AC091390.1	2.01419	1.07793	3.76368	0.0281478
SMOX	1.34318	1.03213	1.74798	0.0281463
MMP3	0.886552	0.79619	0.98717	0.0281357
C20orf96	1.45017	1.04077	2.02062	0.0280861
AL034548.2	1.39809	1.03669	1.88548	0.0280828
GRID2IP	2.23987	1.09068	4.5999	0.0280655
AC104297.1	0.499211	0.268596	0.927829	0.0280324
ZFAT	1.77815	1.06403	2.97155	0.0280318
PLEC	1.33373	1.03158	1.72438	0.0280075
CYP26A1	2.72717	1.11449	6.67342	0.0279933
CIBAR1P1	0.445586	0.21667	0.916355	0.0279908
WIPI1	0.704101	0.51498	0.962676	0.0279268
ANKRD55	6.9707	1.23442	39.363	0.0279199
AC092798.1	0.324157	0.118745	0.884902	0.0279056
FBXO16	0.488418	0.257849	0.925161	0.027904
ENDOV	1.83044	1.06795	3.13731	0.0278696
CORO6	2.6377	1.11128	6.26075	0.0278627
Z98752.4	3.45728	1.1445	10.4437	0.0278602
AL138756.1	1.6408	1.05543	2.55083	0.0278349
AC004980.2	1.72395	1.06115	2.80075	0.0278295
IL1RL2	1.38967	1.03655	1.8631	0.0278105
ZNF385A	1.2716	1.02656	1.57512	0.0278092
AC027682.6	4.64683	1.18255	18.2596	0.0277993
AL591684.2	77.3483	1.60788	3720.89	0.0277874
RAG1	2.10192	1.08452	4.07375	0.0277871
RPRM	1.68508	1.05876	2.68192	0.0277521
BOK	1.34389	1.03291	1.7485	0.027731
MAN2A2	1.59459	1.05254	2.41581	0.0276964
AC106886.1	2.10992	1.08541	4.10143	0.0276903
FBXL5	0.649331	0.442164	0.953562	0.0276301
KCNIP3	2.31655	1.09699	4.89196	0.0276179
AC020917.1	0.228289	0.0613429	0.849584	0.0275889
ZG16	0.894549	0.810137	0.987756	0.0275548
MIR31HG	1.571	1.05123	2.34777	0.027544
NXPH1	5.24292	1.2023	22.8629	0.027442
OAZ2	1.93323	1.07633	3.47233	0.0273749
AP001432.1	2.00857	1.08103	3.73196	0.0273524
AC006946.2	3.63613	1.15518	11.4453	0.0273464
PTCH2	2.05693	1.08411	3.90268	0.0273056
ZBTB11-AS1	2.77115	1.12105	6.85007	0.027284
AL353151.2	7.84256	1.25984	48.8202	0.0272758
FSCN2	2.08823	1.08651	4.0135	0.0271833
CUX1	1.6485	1.05803	2.5685	0.0271566
KLHDC7B	1.60524	1.05488	2.44275	0.0271487
SPR	1.64469	1.0578	2.55719	0.0271392
CCDC114	2.79643	1.12328	6.96175	0.0271202
TRIM56	1.50803	1.04754	2.17093	0.027119
SCG2	1.29517	1.0297	1.62908	0.0271022
RABGAP1	1.62704	1.05663	2.50537	0.0271007
C1RL	1.62881	1.05677	2.51051	0.0270973
AL353807.2	2.25562	1.09667	4.63934	0.0270528
TPM2	1.21076	1.02194	1.43446	0.0270434
LINC01534	2.35524	1.10213	5.03312	0.0270399
FAM117A	1.65119	1.05859	2.57554	0.0270367
AC104564.4	1.99665	1.08184	3.68502	0.0269973
RTP5	12.2007	1.33039	111.891	0.0269355
EIF4BP9	0.00203749	8.45055e-06	0.491256	0.0268329
AL138995.1	4.22118	1.17983	15.1024	0.0268132
ABCC5	1.56835	1.05313	2.33562	0.0267784
AL353743.2	216.249	1.85633	25191.4	0.0267742
AC004877.2	1.69612	1.06271	2.70707	0.0267652
CIDECP1	2.12025	1.09037	4.1229	0.0267644
KLK12	0.795573	0.649826	0.974009	0.0267575
AP3M2	1.60509	1.05603	2.43962	0.0267477
TAS2R5	1.79863	1.07008	3.02322	0.0267189
AC126177.6	1.96553	1.08111	3.57348	0.0267141
TRIM39	2.1134	1.09023	4.09683	0.0267083
SLC35D1	0.689757	0.496614	0.958019	0.0267032
A2ML1	1.41846	1.04122	1.93238	0.0266917
SEC31B	1.69228	1.06277	2.69467	0.0266614
ZBTB7C	0.783537	0.631526	0.972138	0.02664
H2AC8	1.19229	1.02063	1.39282	0.0265923
FAM221A	1.55363	1.0525	2.29336	0.0265906
CD1B	0.379468	0.161157	0.893512	0.0265784
MAPK15	1.24591	1.02589	1.51311	0.0265662
AL132655.2	1.99607	1.08369	3.67658	0.0265635
DHRS7	1.56951	1.05386	2.33747	0.0265477
LCN1	2.01276	1.08496	3.73396	0.0265147
PLCB2	1.47786	1.04659	2.08685	0.0265139
AL731566.3	1.68187	1.06252	2.66226	0.0265031
PDCL3P4	1.53884	1.05161	2.25182	0.0264835
TNIP3	0.456796	0.228688	0.912436	0.0264489
AC145423.2	1.80842	1.07189	3.05103	0.0264102
AC139100.2	1.71854	1.06553	2.77174	0.0264041
TMEM80	1.5308	1.05133	2.22895	0.0263466
AC009275.1	3.1132	1.14289	8.48023	0.0263378
SNHG7	1.35885	1.03673	1.78104	0.0263313
BACH2	2.26692	1.10112	4.66699	0.0263216
AP001160.4	1.54786	1.05282	2.27568	0.0263033
AC106782.5	2.15341	1.09464	4.23626	0.0262907
BTBD6P1	6.56112	1.24834	34.4844	0.0262858
ZNF2	2.9419	1.13582	7.61985	0.0262671
TH	1.41528	1.0419	1.92248	0.0262419
AC106820.5	4.56576	1.19668	17.42	0.0262309
AL512324.3	1.40234	1.04091	1.88927	0.0261748
PKN1	1.37835	1.03879	1.82891	0.0261705
AL353763.2	1.47382	1.04711	2.07443	0.0261538
USH1G	3.30205	1.15302	9.45652	0.0260684
LINC02846	1.68017	1.06381	2.65364	0.0260652
N4BP3	1.57169	1.05539	2.34055	0.0260606
AC020763.4	18.9994	1.42145	253.949	0.0260268
CDC42SE2	0.668029	0.468299	0.952946	0.0260214
AL358472.4	1.98086	1.08512	3.61604	0.0260153
IGF1	2.53996	1.11786	5.77117	0.0260112
SLC4A3	1.39764	1.04094	1.87658	0.0259584
AC008752.2	0.0176459	0.000505399	0.616106	0.0259374
DCTN6	0.648261	0.442696	0.949279	0.0259172
SERPINI1	1.31268	1.03325	1.66768	0.0258962
ILF3-DT	1.43038	1.04409	1.95958	0.025839
ACTG1P17	8.39041	1.29248	54.4684	0.0258279
AGRN	1.3607	1.0379	1.7839	0.0258003
LINC02761	1.4837	1.04883	2.09887	0.025789
PLEKHM1P1	1.62365	1.06033	2.48624	0.025787
RNF217-AS1	4.92875	1.2129	20.0286	0.0257622
PRSS35	2.24317	1.10283	4.56263	0.025737
PKN3	1.40263	1.04186	1.88831	0.025729
AP002784.1	3.14236	1.14899	8.59403	0.0257131
AC083880.1	1.68202	1.06511	2.65625	0.0257113
C7orf61	3.00349	1.14273	7.89421	0.0257094
NFE2L1-DT	2.70719	1.12861	6.49373	0.0256819
KCNJ8	1.46046	1.04724	2.03674	0.0256182
ZBED6CL	1.52207	1.05253	2.20109	0.0256159
COL4A2-AS1	2.17003	1.09928	4.28374	0.0255657
AP5Z1	1.48801	1.04979	2.10915	0.0255532
SVOPL	2.2295	1.10306	4.50623	0.0255372
CLRN3	0.773239	0.617014	0.96902	0.0255323
ARHGEF17	1.40425	1.0425	1.89153	0.0254928
ANXA2R	1.79923	1.07482	3.01188	0.0254535
SCN4A	9.48621	1.31854	68.2485	0.0254425
MIGA2	1.69859	1.06746	2.70286	0.0253896
AC025594.2	2.68722	1.12956	6.39287	0.0253858
SIGLEC1	1.36504	1.03912	1.79318	0.0253751
KIFC2	1.31267	1.03413	1.66623	0.0253651
MED10	1.77199	1.07316	2.9259	0.0253582
NCK1-DT	2.85475	1.13832	7.15931	0.0253428
CPT1B	3.92893	1.18442	13.033	0.025312
AC005253.1	2.32907	1.11025	4.88589	0.02531
RASGRP2	1.64765	1.06376	2.55203	0.0252965
NRG1	0.177586	0.0390609	0.807376	0.0252933
ITGB1-DT	4.49417	1.20535	16.7566	0.0252129
KCTD9	0.720059	0.54011	0.959963	0.025191
NFKB2	1.46257	1.04847	2.04023	0.0251794
ANKRD22	0.776087	0.621624	0.968933	0.0251765
VRTN	1.90393	1.0835	3.34561	0.0251691
SART3	2.15418	1.10063	4.2162	0.0251021
TMEM150A	1.64945	1.06456	2.5557	0.025093
MFHAS1	0.70463	0.518723	0.957165	0.0250847
IGKV2D-29	0.861245	0.755732	0.98149	0.0250813
CORO2B	1.90913	1.08441	3.36107	0.0250419
CENPT	1.63301	1.06341	2.5077	0.0250333
LINC01012	2.64701	1.12987	6.20132	0.0250217
KIAA0895L	1.50881	1.05296	2.16201	0.0250161
LDB1	1.70946	1.0696	2.7321	0.0250134
SEC22B4P	5.9475	1.25089	28.2782	0.0250022
MTAP	1.67765	1.06718	2.63734	0.0249842
CLPSL2	2.40521	1.11669	5.18053	0.0249682
CSNK1E	1.7792	1.07532	2.94381	0.0249205
LINC02593	2.09581	1.0978	4.00115	0.0249117
ATP6V0A4	1.94792	1.08776	3.48826	0.0249013
ZNF280A	3.03828	1.15052	8.02348	0.0248996
DNASE1L2	1.59916	1.06103	2.4102	0.0248957
PRR4	1.82029	1.07854	3.07216	0.0248902
NTRK2	1.31805	1.03549	1.67771	0.0248798
ANAPC2	1.61193	1.0622	2.44616	0.0248634
TBC1D17	1.77928	1.07558	2.94337	0.024854
MADD	1.82049	1.07885	3.07199	0.0248162
PKD1P4	4.10396	1.196	14.0824	0.0248019
LINC02381	2.10145	1.0988	4.019	0.0247831
AC048344.4	1.62086	1.06327	2.47084	0.0247564
RPS17	1.57039	1.05904	2.32864	0.0247453
VPS39	1.92775	1.08717	3.41823	0.0247057
ODAPH	102.072	1.80243	5780.35	0.0247026
FAM218A	4.38949	1.20748	15.9569	0.0246872
PTPRZ1	2.5914	1.12907	5.94765	0.0246812
BICDL1	1.55815	1.05819	2.29434	0.0246762
GRIN3B	2.5745	1.12833	5.87423	0.0246508
INTS4P2	4.60472	1.21529	17.4472	0.0246494
AC090517.2	1.91009	1.08619	3.35895	0.0246387
SFSWAP	2.03113	1.09484	3.76812	0.0246196
AC074117.1	1.6114	1.06296	2.44281	0.024601
CHMP4BP1	1.54989	1.05772	2.27109	0.0245879
EML2	1.57446	1.06001	2.33858	0.0245339
LCAT	1.59844	1.06219	2.40542	0.0244945
BARX1	1.31733	1.0361	1.6749	0.0244876
PDSS2	0.585518	0.367318	0.933336	0.0244513
AC078846.1	2.07633	1.09922	3.922	0.0243545
GADD45B	1.3564	1.04028	1.76859	0.0243433
TRABD2B	2.52085	1.12735	5.63684	0.0243275
DDX39B	1.36976	1.04174	1.80106	0.0242728
COX7A2P1	1.79743	1.07933	2.99332	0.0242387
ANO1	1.22742	1.02705	1.46689	0.0242297
GOLGA2	1.7285	1.07389	2.78216	0.0242275
LTB4R2	2.00099	1.09459	3.65794	0.0242211
PPM1M	1.51358	1.05552	2.17041	0.0242089
AC116913.1	2.67884	1.13714	6.31072	0.0242008
AC121757.2	2.87892	1.14821	7.2183	0.0241551
AP001107.1	4.7903	1.22735	18.6964	0.0241451
UBXN8	0.670677	0.473964	0.949035	0.0241152
AC005618.1	1.87459	1.08589	3.23615	0.0240859
SERPINE1	1.18704	1.02277	1.3777	0.024058
LINGO3	2.5321	1.12974	5.67521	0.0240567
CECR7	1.64051	1.06718	2.52186	0.0240497
AC107982.3	2.93012	1.15172	7.45461	0.0240427
MAP3K14	1.69211	1.07156	2.67204	0.0240415
ACTG1	0.647989	0.444537	0.944557	0.0240314
ZFR2	2.90286	1.15043	7.32475	0.0240264
AC084125.2	2.28878	1.11539	4.69661	0.0239636
AC005670.1	3.43375	1.17678	10.0194	0.0239517
C2CD4C	1.59409	1.06351	2.38936	0.0239352
CCDC183	1.7713	1.0786	2.90885	0.0238884
GRB10	1.49432	1.05462	2.11734	0.023878
H2BC20P	1.53094	1.05804	2.21521	0.0238663
BMS1P1	2.14553	1.10645	4.16043	0.0238609
CHST14	1.51538	1.05663	2.17332	0.0238603
LINC02371	8.2227	1.3224	51.129	0.0238416
NOTCH4	1.58944	1.06351	2.37546	0.0238012
MGAT4EP	55.213	1.70456	1788.43	0.0237898
U47924.1	1.84313	1.08473	3.13179	0.0237817
CX3CL1	1.25302	1.03052	1.52356	0.0237365
CCNA1	2.43077	1.12584	5.2482	0.0237098
PCDHB12	1.78805	1.0807	2.95839	0.0236934
GLIDR	20.1652	1.49381	272.212	0.0236854
BTNL9	1.33307	1.03919	1.71006	0.0236667
MRPS5	1.9982	1.09702	3.6397	0.0236593
CHPF2	1.73722	1.07668	2.80299	0.0236565
ASPG	0.369201	0.155754	0.875158	0.0236483
ZNF592	1.74233	1.0772	2.81814	0.0236313
CNTRL	1.61334	1.06618	2.4413	0.0236248
SNORA5C	1.22394	1.02745	1.458	0.0236168
AC027307.1	2.73645	1.14446	6.54293	0.0236144
CCT6P1	1.67123	1.07138	2.60692	0.0235806
UGT3A2	3.91995	1.20149	12.7891	0.0235609
AC104534.1	1.22037	1.02713	1.44998	0.0235582
AC005306.1	30.8613	1.58607	600.489	0.023541
ATN1	1.63509	1.06837	2.50242	0.0235391
KRT18P5	4.37811	1.22018	15.709	0.0234974
AL132712.1	5.319	1.25303	22.5787	0.0234662
ADGRB1	2.42572	1.12713	5.22045	0.0234519
AC141557.2	1.74761	1.07832	2.8323	0.0234479
SLC10A3	1.51217	1.05751	2.1623	0.0234249
TRIM8	1.71423	1.07572	2.73173	0.0233924
ODF3L2	1.97976	1.09714	3.57245	0.0233427
AL096865.1	1.88478	1.08992	3.2593	0.023323
FOXD1	1.35425	1.04207	1.75995	0.0233188
AC025678.3	21.8427	1.52089	313.698	0.0233057
SLC2A3	1.23968	1.02967	1.49253	0.0232845
AC109326.1	1.71953	1.07656	2.74651	0.0232843
PLA2G15	1.74874	1.07911	2.83389	0.0232635
MMP17	1.35873	1.04275	1.77047	0.0232134
BISPR	1.4908	1.05613	2.10438	0.0231789
NFKBIL1	1.6951	1.07497	2.67298	0.0231439
SUPT7L	2.0682	1.1048	3.87172	0.0231171
PSMB2	0.569911	0.350876	0.925679	0.0230851
FSD1	1.84012	1.08737	3.11395	0.0230836
LMBR1L	2.03026	1.10226	3.73958	0.0230643
KMT5C	1.64019	1.07047	2.51312	0.0230412
CXCL14	0.895078	0.813485	0.984854	0.0230315
SYT1	1.39342	1.04681	1.85478	0.0229971
AC104411.1	2.74877	1.15013	6.56947	0.0229287
AP001992.1	1.67875	1.07441	2.62303	0.0228959
CLSTN3	1.4972	1.05752	2.11969	0.0228929
CDK9	1.88855	1.09232	3.26518	0.0228417
AC022239.1	2.94564	1.16194	7.46753	0.0228347
AC009570.2	0.21759	0.0585261	0.808963	0.0228225
ALDH1A3	1.48266	1.05636	2.08099	0.0227883
TRIM16L	1.74746	1.08082	2.82529	0.0227857
LINC01341	6.53342	1.2987	32.868	0.0227837
ATXN7L1	2.2946	1.12269	4.6898	0.0227695
IRX3	1.38308	1.0463	1.82827	0.0227345
LINC02478	2.14629	1.11267	4.1401	0.0226988
PTPN14	1.56309	1.0645	2.2952	0.0226741
PPP1R27	7.08603	1.3153	38.1752	0.0226714
CNTNAP3B	26.6434	1.58331	448.346	0.0226672
SLC25A45	1.9899	1.10132	3.5954	0.0226249
ARHGEF33	7.63739	1.33006	43.8548	0.022619
IDUA	1.41167	1.04959	1.89867	0.0226065
AC000078.1	2.14155	1.11311	4.1202	0.0225533
AL031600.1	1.50062	1.05881	2.12679	0.0225421
L29074.1	2.61115	1.14493	5.95505	0.0225063
SNX29P1	2.72863	1.15215	6.46222	0.0224937
AC073352.1	1.81321	1.08778	3.02242	0.0224473
CAMTA1	0.503476	0.279315	0.907535	0.0224473
DCTN1	1.86258	1.09197	3.17702	0.022436
AP001574.1	2.46051	1.13603	5.32919	0.0224061
EFHD1	1.50456	1.05959	2.13638	0.0223985
ZDHHC1	1.55672	1.06474	2.27603	0.0223915
C11orf45	2.01999	1.1049	3.69294	0.0223697
AC069224.1	2.33324	1.12779	4.82712	0.0223601
AC011450.1	2.13171	1.11349	4.08103	0.0223478
AC004938.2	2.65157	1.14859	6.12126	0.0223414
ACADL	5.19271	1.26405	21.3316	0.0223125
DNAJC28	0.238693	0.0698733	0.815398	0.0222803
AL807752.4	2.56264	1.14372	5.74188	0.0222423
ARRDC1	1.45542	1.05508	2.00767	0.0222174
NCBP2-AS1	1.68787	1.07766	2.64361	0.0222143
CCDC130	1.68759	1.07767	2.64271	0.0222047
ARHGAP45	1.48213	1.05798	2.07633	0.0221599
AL356019.2	2.573	1.14497	5.78209	0.0221572
AC009133.3	5.90687	1.29036	27.0398	0.0221133
SNORD19C	1.27177	1.03515	1.56248	0.0220872
RASSF7	1.47036	1.05702	2.04532	0.0220622
NOS2	0.856803	0.750622	0.978004	0.0220534
NFATC4	1.57482	1.06758	2.32309	0.0220421
CALCOCO1	1.5614	1.0665	2.28593	0.0219631
AC007405.2	6.08223	1.29814	28.4975	0.021958
HOMER2	1.83448	1.09176	3.08246	0.0219327
AC125494.2	2.0355	1.10833	3.73828	0.0219292
AC084864.1	1.91636	1.099	3.34163	0.0218648
AJM1	1.43088	1.05338	1.94367	0.0218626
TPSG1	0.821424	0.694317	0.971799	0.0218208
AL133215.2	1.65086	1.0758	2.53331	0.0217699
PRR18	5.65069	1.28725	24.805	0.0217601
AC007066.2	2.17228	1.11992	4.21353	0.0217326
DND1P1	1.90203	1.09865	3.29288	0.0216789
UST	1.42173	1.05297	1.91962	0.0216255
SERHL	51.521	1.7833	1488.48	0.0216163
CCDC9	1.77641	1.08813	2.90004	0.0215778
AC006213.7	3.53391	1.20413	10.3714	0.0215551
C16orf86	2.059	1.11224	3.81165	0.0215326
AGAP4	2.05433	1.11188	3.79561	0.02153
SNORA22B	1.46878	1.05827	2.03852	0.0215263
ZNF248	1.86419	1.09621	3.17021	0.0215029
CCDC47	0.621541	0.414459	0.932089	0.0214417
ERMAP	0.476634	0.253494	0.896195	0.0214389
HAMP	2.45147	1.14183	5.26321	0.0214365
GRAMD1B	1.49352	1.06123	2.10191	0.021402
GABPB1-AS1	1.45173	1.05678	1.9943	0.0214005
KCNE4	1.40397	1.05159	1.87444	0.0213873
RN7SL832P	4.30673	1.24172	14.9372	0.0213828
TNFRSF13C	1.60012	1.0722	2.38797	0.0213784
AC055811.2	48.778	1.78011	1336.6	0.0213707
MIR3153	1.34678	1.04518	1.73541	0.0213596
HSD17B1P1	2.03977	1.11171	3.74257	0.0213383
CCS	1.67432	1.0803	2.59498	0.0211406
STIMATE-MUSTN1	8606.17	3.8881	1.90494e+07	0.0211382
AF064858.2	1.51528	1.06429	2.15739	0.0211324
CBWD5	2.58172	1.1529	5.78133	0.0211182
SEPHS1	1.88836	1.10024	3.24103	0.0210791
LINC01237	2.43861	1.14352	5.20046	0.0210527
HOXD4	1.49298	1.06228	2.09829	0.0210045
AC127537.1	5.23134	1.28403	21.3133	0.0209549
AC068870.2	1.5068	1.06393	2.13403	0.0209456
AL445250.1	29.1756	1.66698	510.636	0.020895
AL118558.3	1.67175	1.08103	2.58528	0.0208746
LAGE3P1	2.3721	1.14003	4.93572	0.0208594
AC106886.4	8.10965	1.37434	47.8532	0.0208299
RGS11	1.63246	1.0773	2.47371	0.0208291
AC080023.1	2.65951	1.16089	6.09275	0.0207398
AC073548.1	2.04399	1.11544	3.74554	0.0206955
ATP2B3	3.46819	1.20944	9.9454	0.0206816
C19orf81	1.70779	1.0853	2.68733	0.0206765
LINC02080	26.8936	1.65453	437.145	0.0206739
AP000866.1	2.6385	1.16018	6.00052	0.0206466
YEATS2	1.84749	1.09858	3.10694	0.0206429
AC016027.1	0.408823	0.191685	0.871934	0.020636
DDX11-AS1	3.58715	1.21655	10.5772	0.0205993
RPL23AP58	0.127703	0.0223691	0.729045	0.0205846
LINC00649	1.7614	1.09084	2.84417	0.0205803
SERBP1P3	4.34641	1.25367	15.0688	0.0205386
RORC	0.74921	0.586826	0.956527	0.0205279
SMIM10L2B	3.50858	1.21341	10.1451	0.0205021
ZMIZ2	1.52038	1.06688	2.16664	0.0204391
RPL19P20	0.170836	0.0383509	0.761	0.0204337
ITGB2-AS1	1.75099	1.09063	2.81118	0.0203891
SLC4A2	1.61307	1.07732	2.41525	0.0202545
AL356481.3	2.44607	1.14961	5.20459	0.0202395
CCRL2	0.672358	0.481049	0.939748	0.0201395
VPS37A	0.611126	0.403458	0.925683	0.0201
SHISAL2A	2.60982	1.16235	5.85984	0.020098
TMED4	1.80199	1.09676	2.96072	0.0200978
ALX4	15.246	1.53617	151.311	0.0199874
AC015871.3	1.51581	1.06776	2.15188	0.0199819
LEP	1.57981	1.07479	2.32212	0.0199665
ZNF37BP	1.5462	1.07118	2.23186	0.0199581
VDAC3	0.651061	0.453625	0.934428	0.0199205
LZTS3	1.29165	1.04129	1.6022	0.0199091
PPM1N	1.58099	1.07515	2.32481	0.019896
LINC02397	45.2587	1.828	1120.54	0.0198921
FAHD2A	2.03165	1.1188	3.68931	0.0198718
ADAM11	3.13895	1.19873	8.21954	0.0198577
C4orf19	0.693825	0.510104	0.943716	0.0198553
AL449212.1	1.42852	1.05816	1.9285	0.0198496
ELL	2.09997	1.12482	3.92051	0.0198471
TRIM73	11305.1	4.39371	2.90884e+07	0.0198381
PRX	2.33213	1.144	4.75424	0.0197976
NACAD	2.25294	1.13789	4.46067	0.0197732
PMS2P4	1.96335	1.11332	3.46238	0.0197618
AC008610.1	1.45977	1.06218	2.00618	0.0197093
AL118506.1	1.65234	1.08344	2.51997	0.0196939
AC073957.3	1.47819	1.06447	2.0527	0.0196514
PRSS53	4.2291	1.25929	14.2026	0.01965
PAK3	21.6877	1.63623	287.462	0.0196274
WRNIP1	1.98763	1.11647	3.53855	0.0195784
LINC02422	4.2935	1.26426	14.581	0.0194985
SERHL2	2.48487	1.15802	5.33202	0.0194609
PTPN18	1.6981	1.08926	2.64723	0.0194185
LINC01503	2.05679	1.12365	3.76486	0.0193912
AC131212.4	6.85639	1.36585	34.4182	0.0193505
AC005355.2	1.90683	1.11023	3.27499	0.0193419
SDHAP3	1.59833	1.07907	2.36748	0.0193036
AC008655.2	2.02827	1.12161	3.66782	0.0193019
XG	1.53095	1.0716	2.18722	0.0192896
COQ2	0.619259	0.41452	0.925122	0.0192843
GSPT1	0.597633	0.388318	0.919776	0.019278
AC003957.1	247.332	2.44785	24990.5	0.019278
AC027682.1	5.23242	1.30863	20.9213	0.0192649
FKBP4	1.46566	1.06414	2.01868	0.0192535
AC004839.2	3.4091	1.22084	9.51963	0.0192421
ZNF646	1.74698	1.09502	2.78708	0.0192395
CDR2L	1.35337	1.0505	1.74356	0.0192242
ALOX12B	2.08118	1.12684	3.84377	0.0192088
HSH2D	1.63759	1.08382	2.47429	0.0191692
UBE2H	1.72597	1.09325	2.72489	0.0191475
CEP83-DT	3.69953	1.23878	11.0484	0.0191008
LINC00540	1.37243	1.05337	1.78813	0.0190201
SLC46A2	9.21531	1.44017	58.9664	0.01902
GPR27	1.74499	1.09586	2.77863	0.0189948
PGM2	0.670025	0.479581	0.936095	0.0189242
CTAGE7P	2.93187	1.1942	7.19797	0.0189122
TCF15	2.535	1.16623	5.51027	0.0188672
NFATC2IP	1.84672	1.10673	3.08148	0.0188656
BEND3P1	1.53475	1.07339	2.1944	0.0188642
ENPEP	1.7234	1.0942	2.71443	0.0188571
DNM1P51	251.438	2.49985	25289.8	0.0188025
MPC1	0.677624	0.489783	0.937506	0.0187948
TCL6	2.39674	1.15615	4.96852	0.0187708
AP001453.1	10.2551	1.47189	71.4504	0.0187612
GPC1	1.30763	1.04556	1.63538	0.0187537
AP001767.2	2.26659	1.14582	4.4836	0.0187194
AP001610.2	3.7376	1.2456	11.2152	0.0186879
HCG27	2.0914	1.13096	3.86748	0.0186566
C9orf78	2.06358	1.12856	3.77327	0.0186347
CFAP65	3.20351	1.21459	8.4493	0.01863
IKBKGP1	23.6212	1.6956	329.062	0.0186295
AIF1L	1.3738	1.05449	1.7898	0.0186194
HOXC10	1.53461	1.07427	2.1922	0.018589
RPL5P9	0.364112	0.157005	0.844412	0.0185724
AL022328.2	1.67962	1.09077	2.58635	0.0185496
MAP6D1	7.56266	1.40428	40.7283	0.018513
STC2	1.2396	1.03682	1.48203	0.0184351
FASTK	1.64087	1.08699	2.477	0.0184266
GNRHR2	4.19153	1.27308	13.8003	0.0184196
AL592211.1	1.89829	1.11421	3.23414	0.0183851
RNF32	2.16288	1.13913	4.10669	0.0183651
BRICD5	1.68358	1.0922	2.59515	0.0183027
AL035587.2	1.9388	1.11864	3.36027	0.0182978
FLT1	1.46047	1.06627	2.00041	0.0182888
AC005920.3	7.74591	1.41483	42.4072	0.0182748
IGHV3-35	0.698107	0.517975	0.940882	0.0182673
AFF3	3.56562	1.24059	10.2481	0.0182654
ZBTB34	1.84866	1.10983	3.07933	0.0182633
FRG1DP	1.63633	1.08734	2.46251	0.0182003
TNPO2	1.79571	1.10469	2.91898	0.0181944
MRPL22	0.605972	0.399968	0.91808	0.0181183
PUDP	0.690775	0.508287	0.938782	0.0180995
AL031123.2	1.83544	1.10937	3.0367	0.0180786
AL136295.6	1.7131	1.09649	2.67646	0.018049
F8A1	1.46935	1.0681	2.02133	0.0180392
AP000553.2	2.08507	1.13427	3.83289	0.0180029
INSRR	3.95171	1.2658	12.3369	0.0179933
AC004156.1	7.10202	1.39971	36.0353	0.0179931
H3C10	1.24966	1.03899	1.50304	0.0179797
RYR2	1.86879	1.11342	3.13662	0.0179536
AC010336.7	2.56198	1.1757	5.58283	0.0179209
AC009271.1	7.02654	1.40044	35.2549	0.0178259
XPO7	0.619914	0.417397	0.920691	0.0178165
AC084198.2	2.17222	1.14348	4.12646	0.0178128
PABPC1L	1.24889	1.03916	1.50094	0.01781
ADCY4	1.75206	1.10188	2.78589	0.0177889
CLK1	1.52288	1.07566	2.15602	0.0177334
INSR	1.5795	1.08255	2.30457	0.0177161
SKIV2L	1.76401	1.10352	2.81984	0.0177143
GSTM1	1.22577	1.03597	1.45034	0.0177093
MIR600HG	1.80551	1.10811	2.94182	0.017688
INHBB	1.20981	1.03376	1.41584	0.0176057
TTC21A	2.88534	1.20318	6.91928	0.0175753
ZFYVE19	1.80566	1.1088	2.94049	0.0175452
KTI12	0.479564	0.261527	0.87938	0.0175272
H3C6	1.59942	1.08569	2.35623	0.017506
S1PR3	1.59413	1.08513	2.3419	0.0174886
AC131212.1	2.83309	1.20042	6.68633	0.0174584
PTPRD	0.789859	0.650237	0.959462	0.017457
REXO4	1.83576	1.11245	3.02935	0.0174562
TSPAN14	2.10677	1.13983	3.89398	0.0174274
KLHDC8A	3.06458	1.21764	7.71297	0.0174015
AC018816.1	2.84739	1.20266	6.74139	0.0173307
DENND4B	1.75165	1.10398	2.77928	0.0173148
LINC00680	1.81858	1.11133	2.9759	0.0173098
DNAH17	3.66666	1.25785	10.6884	0.0173021
AC026367.1	3.28452	1.23399	8.74241	0.01727
ZNF142	2.1147	1.14165	3.9171	0.0172578
SUPT5H	1.92101	1.12261	3.28723	0.0172212
ARMC5	1.75302	1.10499	2.78108	0.0171273
AC010761.4	2.00324	1.13163	3.5462	0.0171098
ZNF33B	1.66634	1.09535	2.53496	0.0170587
WBP2NL	3.92598	1.27629	12.0767	0.0170564
LINC01410	2.10492	1.14204	3.87965	0.0170479
ENKD1	1.5815	1.08525	2.30466	0.0170429
ARRDC2	1.81235	1.11199	2.95382	0.0170373
AC008676.3	5.47122	1.35466	22.0973	0.0170255
AC105219.3	1.95513	1.12723	3.3911	0.0170232
DTX1	1.64821	1.09346	2.4844	0.0169996
PPP1R32	1.96684	1.12858	3.42771	0.0169967
CEACAM5	0.817588	0.692968	0.96462	0.0169923
CBLN3	2.22174	1.15355	4.27906	0.0169815
SCG3	1.64932	1.09369	2.48721	0.0169748
LEPROTL1	0.648758	0.454798	0.925436	0.0169613
LGALS4	0.789427	0.650179	0.958499	0.0169373
HHLA3-AS1	1.43122	1.06641	1.92084	0.0169288
NAT8L	1.95706	1.12832	3.3945	0.0168656
SLC39A13	1.69596	1.09977	2.61535	0.0168357
CCDC81	13.1524	1.59068	108.749	0.0168198
CCL22	0.704856	0.529175	0.938861	0.0167892
AC119396.1	2.26108	1.15893	4.41136	0.0167335
WIPI2	1.96252	1.12965	3.40945	0.0167308
AARS1	1.76618	1.10847	2.81416	0.0167006
ZNF496	1.84636	1.11759	3.05033	0.0166654
CACNB1	1.88621	1.12197	3.17103	0.0166578
CATSPER2P1	3.85141	1.27736	11.6125	0.0166342
SPRN	6.65141	1.41089	31.3571	0.0166179
SPTY2D1OS	2.25535	1.1595	4.38687	0.016578
FAM24B	1.52076	1.07942	2.14254	0.0165334
PHBP9	1.76187	1.10881	2.79957	0.0165251
PCDHB11	1.45193	1.07047	1.96934	0.0164924
TUT1	1.82121	1.11573	2.97276	0.0164842
PLEKHA8P1	1.82738	1.11644	2.99103	0.0164808
ACBD7	1.51646	1.07906	2.13114	0.0164739
AC023024.2	2.45305	1.1784	5.10647	0.0164488
ZNF594	1.94643	1.12963	3.35383	0.016439
DNAJB13	7.1067	1.43205	35.2678	0.0164251
AGBL2	2.96577	1.22046	7.20697	0.0164069
PYGO2	2.07268	1.14298	3.75858	0.0163937
AC092910.3	1.99002	1.1345	3.49069	0.0163907
AC254562.3	2.58814	1.19054	5.62638	0.0163871
AC005324.4	4.68542	1.32787	16.5327	0.016361
AC112907.2	1.55348	1.08432	2.22564	0.0163383
DHX16	1.91291	1.12686	3.24728	0.0162923
TMCO1-AS1	6.15996	1.39778	27.1466	0.0162832
AC011451.3	3.87693	1.28363	11.7094	0.0162741
C1orf35	1.74187	1.1077	2.7391	0.0162685
SEMA5B	3.66707	1.27091	10.5809	0.0162442
AC008764.8	2.53679	1.1876	5.41874	0.0162179
OR13A1	32.0872	1.89856	542.3	0.0162
EPHX3	1.43156	1.06857	1.91786	0.0161973
FAM72C	3.10616	1.23325	7.82347	0.0161817
PANK2-AS1	1.57385	1.08762	2.27746	0.0161528
ARMH4	1.96946	1.13404	3.4203	0.0161007
MAP11	1.77662	1.11277	2.8365	0.0160586
AC008734.1	3.5119	1.26316	9.76397	0.0160513
RPARP-AS1	1.77732	1.11294	2.83832	0.0160405
AC008280.2	1.85873	1.12234	3.07828	0.0160232
AC004148.1	1.5982	1.09126	2.34064	0.0160151
ARHGEF1	1.59016	1.09035	2.3191	0.0159862
SLITRK4	2.34792	1.17254	4.70152	0.0159844
ZNF394	2.17497	1.15634	4.09092	0.0159251
VEGFD	2.6412	1.19942	5.8161	0.0158898
ERI1	0.63915	0.444237	0.919582	0.0158805
NAV3	3.55246	1.26835	9.94994	0.0158504
INSC	0.448804	0.234091	0.860454	0.0158415
LINC01058	2.34574	1.17346	4.68909	0.0158391
AC005014.2	2.99736	1.229	7.31013	0.0158092
AC006252.1	2.88204	1.22001	6.80831	0.0158067
AL161431.1	1.24615	1.04221	1.49	0.015804
SLC25A53	3.78342	1.28487	11.1406	0.0157407
MUCL3	1.947	1.13378	3.34349	0.0157317
AC010359.2	2.71886	1.20821	6.11832	0.0156481
NEUROD2	3.3588	1.2576	8.97063	0.0156376
NPDC1	1.31339	1.05293	1.63827	0.0156347
U91328.3	2.90787	1.22386	6.90907	0.0156287
AC147067.1	1.43308	1.07053	1.9184	0.0156084
AL158071.2	4.6539	1.33846	16.1818	0.0155862
AC008105.1	3.35575	1.25839	8.94877	0.0155532
TUBG2	1.58369	1.09126	2.29834	0.0155391
PHF21A	1.93185	1.13324	3.29323	0.0155387
EXD3	1.74258	1.11137	2.73231	0.0155169
DVL2	1.80351	1.11869	2.90755	0.0155096
ZNRD2-AS1	2.15584	1.15736	4.01576	0.0155022
TMEM39A	1.98337	1.13921	3.45306	0.0154911
INTS10	0.644318	0.451392	0.919702	0.0154783
MPRIP	1.70839	1.10741	2.63553	0.0154695
LINC01354	23.9386	1.83242	312.731	0.0154409
PMM2	0.499935	0.285339	0.875925	0.0153948
CICP14	1.5054	1.08131	2.0958	0.0153907
ENO2	1.28363	1.04893	1.57084	0.0153671
WASH9P	1.66996	1.10316	2.52799	0.0153483
KCNK9	2.2217	1.16522	4.23606	0.0153354
RALGDS	1.887	1.12949	3.15256	0.0153095
DEAF1	1.73031	1.1109	2.69508	0.0153028
SLC4A4	0.728161	0.563487	0.940961	0.0153007
ZBTB12	1.47762	1.07779	2.02577	0.0152959
SLC5A12	2.42901	1.18585	4.97541	0.0152696
FAM167B	1.50513	1.0818	2.09412	0.0152414
AP000553.1	5.03447	1.36471	18.5724	0.0152315
AC106779.1	131.068	2.55498	6723.64	0.0152296
SYNGR3	1.33211	1.05673	1.67926	0.0152263
EXOC3L1	1.60166	1.09488	2.343	0.0152239
ATG4B	1.79422	1.11911	2.8766	0.0152152
BX470102.1	1.30287	1.05231	1.61308	0.0151889
AC010894.1	2.04561	1.14795	3.64521	0.01518
UCHL1	1.27532	1.04803	1.5519	0.0151656
PRR3	1.87865	1.12935	3.1251	0.0151644
AC010271.1	2.25627	1.16996	4.35122	0.0151643
SLC25A5P8	0.00795727	0.000160894	0.39354	0.0151614
ALDH2	0.668291	0.482785	0.925076	0.0151236
AP001505.1	1.42389	1.07068	1.89361	0.0151195
CUL7	1.59674	1.09469	2.32906	0.0151126
GTF2IP13	1.88059	1.1299	3.13003	0.0151066
TSC22D4	1.68759	1.10702	2.57265	0.0149923
HIGD1A	0.698947	0.523738	0.932769	0.0149888
CARMIL2	1.60408	1.09628	2.3471	0.0149615
AC016877.3	2.00407	1.1449	3.50796	0.0149453
CDIPT	1.78554	1.11968	2.84738	0.0149035
SOX13	1.51604	1.08456	2.11916	0.014891
SPINK1	0.876333	0.788007	0.974558	0.0148753
AHSA2P	1.45429	1.07593	1.9657	0.0148518
AC104687.2	3.08928	1.24669	7.65521	0.0148426
AC064836.2	1.67403	1.10601	2.53376	0.014833
KCNJ11	1.52492	1.08607	2.14111	0.0148189
VPS37D	1.40869	1.06938	1.85566	0.0148079
TMSB4XP1	0.681314	0.50042	0.927598	0.0147959
UGT2B7	0.750003	0.595122	0.945193	0.0147861
MAGEF1	1.7215	1.11233	2.66429	0.0147802
AL355388.1	2.14079	1.16111	3.94704	0.0147476
UTS2	1.43571	1.07357	1.92	0.0147424
AC063952.4	3.64296	1.28889	10.2966	0.0147408
ZC3H12C	0.62611	0.429785	0.912117	0.0147216
SNAPC3	1.68741	1.10828	2.56916	0.0147151
SRF	1.73165	1.114	2.69175	0.0147026
UBE2D3P1	0.593911	0.390839	0.902494	0.0146662
ABCD3	0.640434	0.447783	0.915971	0.0146586
AL031118.1	6.4427	1.44385	28.7484	0.0146341
ABTB1	1.50578	1.08408	2.09153	0.0146252
PSMD12	0.57581	0.369704	0.896818	0.0146184
AC080080.1	2.3075	1.17946	4.51442	0.0146063
ZNF408	1.86952	1.13146	3.08902	0.0146055
ZNF467	1.57222	1.09349	2.26053	0.0145909
RIN2	1.55502	1.09118	2.21602	0.0145745
AC135050.7	75.8241	2.35796	2438.25	0.0145098
MAN1B1	2.00673	1.14813	3.50742	0.0144923
AC009237.15	1.56613	1.09305	2.24396	0.0144907
WWTR1-AS1	25.3533	1.89878	338.529	0.0144901
GCGR	3.02852	1.24623	7.35976	0.0144516
P2RX2	3.88303	1.30932	11.5158	0.0144504
TEKT2	5.02034	1.37843	18.2844	0.0144199
ZNF23	21.7428	1.84614	256.074	0.0143965
NAIF1	2.30409	1.18095	4.49538	0.0143774
AC007128.1	1.71592	1.11361	2.64401	0.0143739
SPOUT1	29.7551	1.96658	450.206	0.0143701
AP003555.2	1.60526	1.09897	2.34481	0.0143609
F2RL2	0.706007	0.53432	0.932861	0.0143317
SEPTIN4	2.46128	1.19773	5.0578	0.0142477
BDNF	3.37983	1.27719	8.94402	0.0141779
PLEKHG4B	3.81303	1.30881	11.1087	0.0141574
CHD3	1.48811	1.08324	2.0443	0.014149
NISCH	1.80634	1.12638	2.89679	0.0141349
C17orf50	3.92785	1.31698	11.7147	0.0141348
PI4K2B	0.681448	0.501647	0.925692	0.0141274
BTF3P3	0.243421	0.078758	0.752354	0.0141197
ZNF316	1.60003	1.09935	2.32875	0.0141043
CNGA3	2.00775	1.15097	3.50232	0.0140785
AC104794.3	1.65653	1.10728	2.47823	0.0140577
SLC6A1	5.84235	1.42844	23.8953	0.0140436
RNA5SP383	1.33443	1.06006	1.67981	0.0140259
AL359091.3	2.29105	1.18248	4.43893	0.0140236
LINC02257	1.5325	1.09015	2.15432	0.0140217
RP9P	1.67936	1.11075	2.53903	0.0139715
AC009133.1	1.88825	1.1376	3.13423	0.0139478
AC019118.1	3.30036	1.27465	8.54536	0.0138969
GALNS	1.72804	1.11775	2.67154	0.0138653
AC090360.1	10.2341	1.60845	65.1162	0.0137641
CA11	1.5459	1.09311	2.18624	0.0137605
TMEM59L	2.11336	1.16549	3.83212	0.0137278
GTF2E2	0.641587	0.450775	0.913169	0.0137267
AC006001.3	2.12499	1.16709	3.8691	0.0136886
PLEKHH3	1.69387	1.1143	2.57489	0.0136448
FAM102A	1.67786	1.11217	2.53126	0.0136357
AC009163.7	3.9988	1.33045	12.0187	0.0135689
ZNF777	1.96813	1.14974	3.36904	0.013559
RAB28P5	3.67081	1.30739	10.3066	0.0135557
AC129492.1	2.40234	1.19802	4.8173	0.0135527
AC092506.1	12.6325	1.6884	94.5156	0.0135085
AL138831.1	2.75692	1.23357	6.16147	0.0134524
LBX2-AS1	1.61745	1.10468	2.36822	0.0134458
AC007663.2	3.27957	1.27889	8.41004	0.0134379
CRACR2B	1.41492	1.07454	1.86311	0.0134352
CCDC40	2.58957	1.21789	5.50614	0.0134316
RPL17P33	0.0419965	0.00340252	0.518354	0.0134195
ZFYVE27	1.85346	1.13653	3.02265	0.013405
DAXX	2.04044	1.15941	3.59097	0.0134047
TSC1	2.18025	1.17549	4.04384	0.013401
PICART1	6.63825	1.48182	29.738	0.0133621
C1RL-AS1	1.8795	1.14008	3.09848	0.013362
AC009108.3	47.147	2.2321	995.848	0.0132905
NDOR1	1.61869	1.10568	2.36971	0.0132653
CD24	0.812269	0.689063	0.957504	0.0132354
AC026691.1	4.75688	1.38533	16.3339	0.0132194
SPAG8	3.96607	1.33381	11.793	0.013211
IQSEC3	2.76486	1.23704	6.17963	0.0131988
TMEM139-AS1	176.974	2.95513	10598.4	0.013179
ZNF157	86.4048	2.54417	2934.47	0.0131699
AL161668.3	2.32656	1.19356	4.53508	0.0131549
LINC01480	2.68481	1.23004	5.86013	0.0131436
AL590822.3	5.08935	1.40689	18.4105	0.0131255
LRRC59	0.579708	0.376794	0.891897	0.0131224
TGFB2	1.64012	1.10941	2.4247	0.0131203
AL391684.1	2.85307	1.2462	6.53189	0.0131099
TMCC2	2.94955	1.25503	6.93196	0.0131011
TREML2	1.53012	1.09347	2.14114	0.0130929
HSPA7	1.46233	1.08346	1.97369	0.0129968
AC011498.3	3.47202	1.30072	9.26787	0.0129618
ANXA8	1.86189	1.14034	3.04002	0.0129567
SULT1B1	0.813417	0.691161	0.957298	0.0129503
AC025171.4	1.94932	1.15154	3.2998	0.0129421
ADGRD1	2.60325	1.22444	5.53469	0.0129149
CDK5R1	1.95849	1.1529	3.32696	0.0129097
MAFK	1.51709	1.09224	2.10721	0.0129091
BBOX1-AS1	1.32921	1.06224	1.66327	0.012853
AC091849.1	1.46729	1.08478	1.98469	0.012845
CTDSP1	2.28489	1.19187	4.38027	0.0128255
ZNF514	1.65689	1.11331	2.46588	0.012807
AL391095.3	2.35112	1.19971	4.60758	0.0127606
TNFRSF19	1.28975	1.05579	1.57556	0.012718
P4HA1	1.37146	1.06972	1.75831	0.0127169
AC004967.1	1.95959	1.15439	3.32644	0.0127125
LINC02361	1.77367	1.1301	2.78375	0.0127105
PPA2	0.609267	0.412622	0.899629	0.0127059
CRTC2	1.892	1.14585	3.124	0.0126995
ABCA7	1.50776	1.09164	2.08249	0.0126977
PXDC1	1.44903	1.08248	1.93971	0.0126807
MYH3	3.34693	1.29583	8.64462	0.0125868
AC107294.3	3.48569	1.30721	9.29459	0.0125841
TUBA4B	4.9528	1.41046	17.3916	0.0125382
OXTR	1.64719	1.11341	2.43686	0.0125036
OR5BA1P	0.0657219	0.00776535	0.556236	0.012481
KCTD7	1.77443	1.13165	2.7823	0.0124586
GUCA1B	1.91875	1.15095	3.19875	0.0124508
AC005696.1	1.87822	1.14566	3.07918	0.0124504
ERCC3	2.61764	1.23073	5.56748	0.0124493
CT75	11.4906	1.69395	77.9446	0.0124351
NKILA	1.49509	1.09086	2.04912	0.0123957
USP8P1	2.30715e-08	2.387e-14	0.0222997	0.0123898
TDGP1	0.00415759	5.65892e-05	0.305457	0.0123872
LINC02814	38.265	2.20505	664.026	0.0123129
PLPPR3	3.88811	1.34295	11.2568	0.0122928
MIR4512	1.72654	1.12593	2.64755	0.0122891
AC005076.1	1.87118	1.14619	3.05475	0.0122253
KCNQ3	2.89333	1.26077	6.63985	0.0121862
PLIN1	1.29676	1.05835	1.58888	0.0121721
AC022079.2	3.49466	1.3141	9.29352	0.0121645
HOXC-AS2	2.71369	1.24386	5.92038	0.0121335
ZNF746	2.61203	1.23398	5.52904	0.0120913
CLDN6	1.40841	1.07801	1.84008	0.0120518
AC023794.3	5.10963	1.43105	18.2442	0.0120082
LRRC8A	1.53436	1.09866	2.14285	0.0120018
TRAPPC12-AS1	1.87408	1.14825	3.05873	0.0119697
C3orf62	2.14005	1.18228	3.8737	0.011969
POU6F1	2.27882	1.19896	4.33129	0.0119459
ABCF3	2.40411	1.21331	4.76364	0.0119327
AL590096.1	2.38754	1.21162	4.7047	0.0119153
ZNF276	1.90217	1.15239	3.13979	0.0119147
AL133367.1	1.81775	1.141	2.89588	0.0118989
PARM1	0.803731	0.677903	0.952914	0.0118975
AL354836.1	1.48813	1.09185	2.02825	0.0118646
LNP1	1.91643	1.15468	3.1807	0.0118571
ZNF556	1.85851	1.14699	3.0114	0.011839
CD72	1.6481	1.11691	2.43191	0.0118368
AC104667.2	1.66384	1.1194	2.47307	0.0118107
NKX2-2	2.14755	1.18452	3.89354	0.0118094
CCDC115	1.90993	1.15431	3.16019	0.0117859
AC245100.6	1.67158	1.12069	2.49328	0.0117852
ASNS	2.54708	1.23042	5.27268	0.0117845
AL158835.2	2.19314	1.19057	4.03996	0.0117488
BCL10	0.664457	0.483569	0.913009	0.0116926
CTSD	1.5011	1.09465	2.05845	0.0116916
AC005520.2	1.79907	1.13986	2.83952	0.0116641
PODXL	1.40475	1.07875	1.82927	0.0116476
NDUFAF4P3	2.39131	1.21537	4.70504	0.0115757
DNAI4	0.381714	0.180783	0.805969	0.0115482
AP001628.1	1.53384	1.10069	2.13746	0.011517
MEF2B	6.09231	1.50067	24.7331	0.0114786
RHEBP2	3.90155	1.35794	11.2096	0.0114656
C12orf56	2.00291	1.16907	3.43148	0.0114507
CSTL1	1.92534	1.159	3.1984	0.0114133
AC015909.5	6.50548	1.52585	27.7363	0.011371
HNRNPA1P16	1.95472	1.16335	3.28442	0.0113604
ADAM9	0.711241	0.546326	0.925937	0.0113517
ACOX1	0.593447	0.396244	0.888795	0.0113413
LZTS1	1.52218	1.09958	2.1072	0.0113398
SLC17A7	7.56407	1.57975	36.2179	0.0113345
TMC8	1.38872	1.07705	1.79057	0.0113294
WDR86	2.30351	1.20762	4.3939	0.0113243
RN7SL32P	2.60589	1.24185	5.46816	0.011317
LINC00235	2.50146	1.23055	5.08496	0.0113045
HAPLN2	3.28136	1.30926	8.22397	0.011252
SLC29A4	1.42583	1.08395	1.87553	0.0112035
STX18	0.457188	0.249787	0.836795	0.0111591
C2CD2L	2.16093	1.19238	3.91621	0.0110861
DNAJC17	2.40713	1.22235	4.74028	0.0110645
LINC00431	0.290898	0.112232	0.753989	0.0110514
SAP18P3	0.0845196	0.012579	0.567897	0.0110183
AARS2	1.70563	1.13041	2.57353	0.0109577
HAS1	1.51936	1.10081	2.09706	0.010955
ISL2	2.06733	1.1815	3.61732	0.0109515
CLCA4	0.836097	0.728406	0.959711	0.0109433
RAB3IL1	1.43343	1.08627	1.89153	0.010933
SAPCD1	1.88168	1.15664	3.06122	0.0108954
LINC02587	2.39954	1.22365	4.70541	0.0108533
SIX1	2.19885	1.19934	4.03136	0.010844
AC008556.1	4.55911	1.41941	14.6437	0.0108264
ATP6V1G2	5.82009	1.50173	22.5562	0.0108261
ADAM8	1.30835	1.06415	1.60859	0.0107779
AC005532.1	2.07634	1.18423	3.64048	0.0107662
PRELID2	0.600016	0.405203	0.88849	0.0107643
AKR1C1	1.63879	1.12136	2.39499	0.0107219
IGLV7-43	0.856008	0.759654	0.964583	0.010717
ARL8A	1.90259	1.161	3.11788	0.0107008
PIDD1	1.66128	1.12507	2.45304	0.0106922
CATSPERG	4.11382	1.38925	12.1817	0.0106636
PRXL2A	1.55277	1.10803	2.17603	0.010596
RNU2-11P	1.65316	1.12445	2.43045	0.0105734
SERPINA1	0.843151	0.739792	0.960951	0.0105602
AC004009.1	1.66916	1.12713	2.47183	0.0105471
SYT17	1.89598	1.16124	3.09561	0.0105402
SLC2A6	1.50276	1.09986	2.05327	0.0105386
PPP2CB	0.600404	0.40614	0.887586	0.0105314
LINC02159	0.21587	0.0666964	0.698683	0.0105185
RAD51-AS1	1.60449	1.11694	2.30485	0.0105152
ATG13	2.14557	1.19559	3.85037	0.0105062
C2orf68	2.20888	1.20399	4.05251	0.0104815
CFAP157	2.44908	1.23351	4.86256	0.0104767
MTMR9LP	1.69377	1.13148	2.53548	0.0104641
METTL27	1.23786	1.05134	1.45748	0.0104424
AL031123.3	2.01056	1.17812	3.43119	0.010436
NCLP1	1.86464	1.15757	3.0036	0.0104211
CMC1	0.488186	0.282087	0.844866	0.0103962
AL512625.1	5.64912	1.50298	21.2329	0.0103743
FZD3	0.577407	0.379415	0.878716	0.010364
MMP10	0.746268	0.596653	0.9334	0.0103564
AL138693.1	0.499814	0.294152	0.849269	0.0103476
ACBD4	1.85577	1.15684	2.97697	0.0103429
RPL17P50	1.61889	1.12026	2.33946	0.0103335
LRRN2	1.61286	1.11933	2.324	0.0103226
CNIH2	2.16735	1.20014	3.91407	0.0103199
AC010207.1	7.43322	1.60592	34.4056	0.0102912
AC040977.1	1.59779	1.11709	2.28534	0.0102777
ELMOD3	2.76411	1.27177	6.00761	0.0102603
ULK3	1.78054	1.14619	2.76595	0.0102551
SMARCD3	1.88653	1.16208	3.06261	0.0102409
ZNF160	1.71368	1.13597	2.58521	0.0102385
PHACTR3	1.54185	1.10793	2.14571	0.0102348
KLHL2P1	2.18345	1.20309	3.96267	0.0102296
BRD3	1.90194	1.16451	3.10637	0.010216
ABHD12B	1.24834	1.05403	1.47846	0.0101816
AC245060.2	1.62718	1.12255	2.35864	0.0101608
PACSIN1	2.78523	1.27554	6.08175	0.0101481
AC124242.2	0.00136965	8.99283e-06	0.208606	0.0101354
RPL34P6	0.334345	0.14506	0.770622	0.0101246
AC110373.1	13.8149	1.86771	102.186	0.0101156
LINC01138	2.91917	1.29049	6.60335	0.0101027
RP9	1.93634	1.17046	3.20339	0.0100891
ALMS1-IT1	1.77592	1.14675	2.75028	0.0100653
ANKRD13D	1.81695	1.15315	2.86285	0.0100457
AC027702.1	2.82489	1.28133	6.22792	0.0100373
KEL	5.14997	1.48015	17.9186	0.0099839
DUSP8P5	2.27272	1.21717	4.24368	0.00997207
EBAG9P1	2.19143	1.20685	3.97926	0.00994645
KCNIP2	2.03195	1.18532	3.48331	0.00993216
CUL9	1.75919	1.14505	2.7027	0.00993095
AC138028.6	3.87863	1.38441	10.8665	0.0099143
PPP1R26-AS1	1.75235	1.14419	2.68374	0.00989923
SEMA6C	1.90889	1.16796	3.11983	0.00989705
ASRGL1	0.700731	0.534832	0.918089	0.00988153
NXNL2	4.58638	1.44276	14.5797	0.00984682
AC003965.1	2.24028	1.2143	4.1331	0.00984085
AC004890.2	2.80315	1.28172	6.13057	0.0098341
ZNF736	1.57502	1.11573	2.22336	0.00980728
AP001462.1	2.24182	1.21528	4.13544	0.00976405
PNLDC1	1.59937	1.12012	2.28366	0.00976107
PPP1R3F	2.13708	1.20136	3.80162	0.00976022
CDAN1	1.96312	1.177	3.2743	0.00975644
AL135791.1	4.5264	1.44025	14.2255	0.00975539
AC011472.5	2.14643	1.20285	3.83021	0.00973703
ZSCAN21	2.16316	1.20512	3.88284	0.00973594
ETS2	0.694805	0.527189	0.915713	0.00973536
MESP2	1.61516	1.12303	2.32295	0.00971593
LENG8-AS1	1.54888	1.11171	2.15796	0.0097138
NKX6-3	1.34039	1.07356	1.67355	0.00969174
AC098476.1	1.43453	1.09142	1.88551	0.00967692
AL139246.2	3.05614	1.31122	7.12314	0.00966579
AC093520.1	5.70342	1.52551	21.3234	0.00966356
LARS2	0.527443	0.324896	0.856262	0.00966277
PSORS1C1	1.68653	1.13518	2.50567	0.0096619
AC243562.2	3.10742	1.31663	7.33391	0.00965908
ISY1	2.15615	1.20502	3.85801	0.00964788
PRORSD1P	2.05366	1.19091	3.54142	0.009642
LINC02516	1.10916e-05	1.96437e-09	0.0626271	0.00963815
RFX3-AS1	2.37089	1.23338	4.55748	0.00962365
PCDHB2	1.93511	1.174	3.18967	0.00962321
PI4K2A	2.12515	1.20119	3.75982	0.00960544
AC133552.4	2.09134	1.19669	3.65482	0.00958639
SPINK4	0.913347	0.852814	0.978176	0.00957998
DLG4	1.92221	1.17277	3.15055	0.00953831
CSPG4P10	2.78703	1.28416	6.04872	0.00952598
TTC16	3.15984	1.32451	7.53832	0.00950088
C5orf34-AS1	4.28707	1.428	12.8704	0.00945472
SLC43A3	1.31398	1.06914	1.61489	0.00944858
EIF2B5	2.47642	1.24882	4.91075	0.00942878
POU3F1	4.23093	1.4241	12.5699	0.00942244
CRYBB3	2.10593	1.20049	3.69429	0.0093989
ALPP	1.63196	1.12772	2.36166	0.00939351
ATXN2L	1.86884	1.16593	2.99552	0.00938495
CLEC18B	6.78467	1.60133	28.746	0.00934657
KCNS1	6.30587	1.57325	25.2751	0.00933111
AC079760.2	4.37909	1.43874	13.3287	0.00930883
LINC00858	1.75914	1.1493	2.69258	0.00930446
LINC01977	2.13199	1.20513	3.77169	0.0092944
TRARG1	1.49741	1.10467	2.02976	0.0092843
L3HYPDH	1.73472	1.14549	2.62706	0.00928354
MARVELD1	1.54073	1.11249	2.13382	0.00928132
ZDHHC11	1.59255	1.12161	2.26123	0.00927956
AL161452.1	2.95162	1.30649	6.6683	0.00924447
AP001830.1	1.65945	1.13329	2.42989	0.00924046
LINC02084	2.60364	1.26695	5.3506	0.00921951
SEPTIN7P2	1.84941	1.1644	2.9374	0.00919363
CAPN10-DT	2.23162	1.21989	4.08242	0.00918779
RBX1P2	2.27778	1.22613	4.2314	0.00918402
SRMS	1.29599	1.06638	1.57502	0.009161
AC007000.1	2.09901	1.20197	3.6655	0.00914147
DAP3P2	0.202328	0.0608646	0.672585	0.00913109
HDAC7	1.86538	1.16755	2.9803	0.0091095
COQ10A	2.30469	1.23062	4.31621	0.00910169
GAREM2	1.86546	1.16779	2.97993	0.00908053
CDKN2A	1.26931	1.06112	1.51834	0.00908028
KRI1	1.79714	1.15714	2.7911	0.00906059
AC062029.1	2.20779	1.21801	4.00188	0.00905816
ALAD	1.96916	1.18406	3.27483	0.0090289
RBM3	0.671246	0.497688	0.905329	0.00901302
CD1A	0.419106	0.218237	0.804855	0.00900079
LHX5	3.54572	1.37164	9.16581	0.00899879
PYCR2	1.90736	1.17498	3.09623	0.00899323
AOC2	2.37121	1.24072	4.53173	0.00898401
LIMK1	1.73276	1.14728	2.61701	0.00897272
AC125494.1	13.6546	1.92244	96.9855	0.00896505
BRD2	1.93591	1.17961	3.17711	0.00896212
AC005696.4	2.01333	1.1914	3.40231	0.00894425
SPNS1	5.66392	1.54372	20.781	0.00893272
PRDM15	3.37912	1.35649	8.41764	0.00893026
C8G	1.28117	1.06407	1.54256	0.00890888
AL391839.2	4.36337	1.44674	13.1599	0.0089056
DM1-AS	2.65982	1.27863	5.53299	0.00885394
AC055839.2	1.70427	1.14348	2.54009	0.00883276
AC132008.2	1.56584	1.11949	2.19014	0.00881183
CD36	1.44304	1.09675	1.89867	0.00880243
ATP6V1C2	1.36535	1.08165	1.72345	0.00878129
GABPB1-IT1	1.7681	1.15456	2.70769	0.00877024
RASA4B	4.04148	1.42257	11.4817	0.00875259
DLGAP3	4.00654	1.41994	11.305	0.00873054
HEY2	1.61511	1.1288	2.31092	0.00872079
OVOL3	2.69775	1.28513	5.66313	0.00871623
CUTALP	1.67321	1.13908	2.4578	0.00869739
AC092115.3	2.04166	1.19804	3.47933	0.00868297
AP001469.3	1.99971	1.19183	3.35519	0.00867479
AC005387.2	2.47229	1.25772	4.85977	0.00866675
AC026471.2	3.98684	1.41973	11.1957	0.00865906
AL683813.1	2.4969	1.26103	4.944	0.00865496
ULK1	1.81481	1.16308	2.83173	0.00865266
LHX6	1.84411	1.16781	2.91206	0.00865229
ING5	1.97903	1.18893	3.29421	0.00865
AC093249.2	2.18199	1.21877	3.90647	0.00864519
AC138904.1	1.82548	1.16495	2.86054	0.00863478
YJEFN3	1.50678	1.10961	2.0461	0.00863319
KREMEN2	1.48666	1.10584	1.99863	0.00863234
RAB17	1.63838	1.13349	2.36817	0.00862507
AL139123.1	2.12105	1.21049	3.71657	0.0086022
NEK9	1.93934	1.18374	3.17724	0.0085469
AC105219.1	1.46489	1.10226	1.94682	0.0085162
NIBAN3	2.30948	1.23809	4.30798	0.00850386
SCML2P2	2.64533	1.28215	5.45782	0.0084744
PRKAR2A	0.557888	0.361318	0.861399	0.00846027
DNM1P35	5.47287	1.54471	19.3902	0.00844574
FCRL2	2.30084	1.23773	4.27708	0.0084341
AC010327.6	2.74142	1.29531	5.802	0.00837924
TJAP1	1.78943	1.16107	2.75784	0.00837245
WBP1	1.70681	1.14714	2.53954	0.00836242
AC004623.1	21.3479	2.19638	207.494	0.0083379
IL7	0.623792	0.439329	0.885706	0.00832676
AL359878.1	8.04912	1.70999	37.8881	0.00832109
FOXS1	1.57687	1.12432	2.21158	0.00831721
AL138724.1	2.53218	1.2702	5.04799	0.00830447
RNF151	13.1927	1.94349	89.5541	0.00829093
HOMER3	1.47252	1.10489	1.96249	0.00827696
DDX11	1.68071	1.14328	2.47078	0.00826414
TMIE	5.25263	1.53394	17.9864	0.0082608
NCKAP5L	1.75378	1.15609	2.66048	0.0082391
HSPA1B	1.33692	1.0779	1.65819	0.00822527
KCP	2.2019	1.22623	3.95389	0.00822185
TAL2	4.7106	1.49376	14.855	0.00817426
AC072061.1	3.03129	1.33337	6.89135	0.00813105
LRAT	8.96877	1.76767	45.5056	0.00811042
PIP4K2B	1.80967	1.16654	2.80737	0.0081083
CDH4	2.83812	1.31133	6.14258	0.00809718
AL355574.1	2.02638	1.20144	3.41773	0.00809498
ABCA17P	1.74415	1.15553	2.6326	0.00809312
GPRASP1	1.79373	1.164	2.76416	0.00809119
PARP10	1.52668	1.11631	2.08789	0.00807726
TIMP1	1.39612	1.09072	1.78702	0.00806172
SLC39A8	0.757446	0.61678	0.930194	0.00804149
MCFD2P1	3.84858	1.42066	10.4259	0.00803715
ZNF692	1.57278	1.12535	2.19811	0.00801596
AC004947.3	3.45166	1.38219	8.61962	0.00797468
SUCLG2P2	0.326	0.142455	0.746033	0.00796386
PNPLA7	1.67683	1.1447	2.45633	0.00795958
C12orf76	2.71126	1.29801	5.6632	0.0079539
BSN-DT	55.2697	2.8571	1069.17	0.00794199
LINC02495	15.8099	2.05957	121.362	0.00793673
AC009237.14	1.448	1.10174	1.90308	0.00793405
SALL1	0.382208	0.187928	0.777333	0.00792162
UNC5A	1.52248	1.11641	2.07626	0.00791515
LYPLA1P3	0.290384	0.116648	0.72288	0.00787605
CDK5RAP2	1.95761	1.19298	3.2123	0.00785439
SIAH2	2.14688	1.22235	3.77068	0.00784584
AC124852.1	195.251	4.00079	9528.84	0.00783871
PSORS1C3	1.38825	1.0903	1.76762	0.0077824
ARMCX6	1.65655	1.14232	2.40227	0.00777641
VAV2	1.42497	1.0982	1.84897	0.00770324
CAPRIN2	1.55735	1.12437	2.15708	0.00769412
TKTL1	1.32333	1.07698	1.62603	0.00768577
AC100812.1	15.3412	2.06177	114.151	0.00766273
SLC7A6OS	2.80008	1.31392	5.96726	0.00764951
ZKSCAN2	2.77147	1.31047	5.86129	0.00764145
MAB21L1	17.1088	2.12571	137.7	0.00761491
ZNF775-AS1	1.8063	1.17045	2.78759	0.0075649
IZUMO1	3.95313	1.44177	10.8389	0.00756419
HSPA1L	2.88495	1.32649	6.27439	0.00752449
PLCH2	1.46974	1.10816	1.94928	0.00752151
CLCA1	0.906379	0.843346	0.974123	0.0075207
TBC1D8	1.57083	1.12833	2.18688	0.0074689
DLX2	1.93286	1.19277	3.13216	0.00745768
PMS2CL	2.43414	1.2687	4.67018	0.00745479
RNU6-403P	1.36184	1.08614	1.70753	0.00745312
HMGN2P15	1.46322	1.1073	1.93354	0.00743397
NIFK-AS1	2.97059	1.33865	6.59206	0.00742603
SURF6	1.72833	1.15797	2.57964	0.00741251
AL360181.2	1.62323	1.1387	2.31394	0.00740586
AL022328.1	1.84092	1.1778	2.87737	0.00740343
AP001542.1	1.62291	1.13867	2.31307	0.00740107
AC027796.4	1.74683	1.16147	2.62718	0.00738737
AC102953.2	1.69656	1.15265	2.49714	0.00735553
TIMD4	1.94672	1.19612	3.16834	0.00734894
HPCAL4	5.43135	1.57673	18.7093	0.0073283
POLM	1.75711	1.1641	2.65221	0.00728995
IRF7	1.40906	1.0969	1.81006	0.00728007
FLOT1	1.89987	1.18907	3.03556	0.00726916
ZCWPW1	1.65065	1.14484	2.37992	0.00726368
KCNC3	2.0599	1.21546	3.49102	0.0072552
NMRAL2P	1.65288	1.14536	2.38527	0.00724885
AC015849.1	14.721	2.06984	104.698	0.00721499
HHIPL2	7.12326	1.70084	29.8327	0.00721431
GABBR1	1.41522	1.09855	1.82316	0.00720318
POLG	1.79998	1.17254	2.76317	0.00719173
AL645608.2	3.29824	1.38183	7.87245	0.007176
SH3GL1P1	5.33988	1.57495	18.1049	0.0071644
AF196972.1	2.9987	1.347	6.67574	0.00715644
ELFN1-AS1	1.26978	1.06697	1.51113	0.00714348
AC010422.2	2.84251	1.3279	6.0847	0.007139
ARFGAP2	2.25126	1.24695	4.06444	0.00709914
FABP4	1.185	1.04725	1.34086	0.00709709
RPSAP29	0.129043	0.0290786	0.572654	0.00707694
AL670729.2	9.45139	1.84387	48.4463	0.00706512
RSPH10B	228979	29.0112	1.80728e+09	0.00702818
ZCCHC3	1.60628	1.13809	2.26708	0.00702393
SIX2	1.34866	1.0851	1.67625	0.00701485
FBH1	2.52608	1.28847	4.95248	0.00697893
RIPK4	1.76844	1.16884	2.67562	0.00696735
HES7	2.02225	1.21273	3.37213	0.00694915
AGMO	1.47833	1.11304	1.96352	0.00694458
AL008718.2	31.603	2.57682	387.59	0.00693254
AGAP6	4.84211	1.54117	15.2131	0.00692366
ZNF676	70.2922	3.21712	1535.84	0.00688146
FRMD6-AS1	4.30402	1.4934	12.4043	0.00688054
PPP1R26	1.78547	1.17269	2.71845	0.00687841
AC073107.1	3.10127	1.36607	7.04054	0.00681656
AC073107.2	1.80589	1.17702	2.77076	0.00680572
AL357874.3	3.74962	1.43972	9.76555	0.00680572
GABRG2	166.968	4.12111	6764.75	0.00673293
TSPAN9	1.65563	1.14977	2.38405	0.00672502
LINC00551	7.95465	1.77657	35.6171	0.00670122
H2BU1	1.59863	1.13889	2.24395	0.00669399
INPP5E	2.02481	1.2161	3.37131	0.00668578
TOX2	1.6308	1.14541	2.32188	0.0066659
TRIP6	1.32987	1.08236	1.63398	0.00666404
RNF157	0.682656	0.518124	0.899437	0.00666336
PDE6B	2.92417	1.34705	6.34779	0.00666181
KDM3A	1.84928	1.1864	2.88253	0.00663382
AC024560.3	1.79878	1.17733	2.74826	0.00663076
PBX4	1.70055	1.15912	2.49487	0.00662704
PAXX	1.6484	1.14918	2.36449	0.00661955
AC064836.3	1.68485	1.15635	2.45489	0.00659974
AC131235.3	3.00558	1.3598	6.64326	0.00653908
FOXD3-AS1	2.68484	1.31778	5.4701	0.00652945
AL513550.1	1.78202	1.17527	2.70202	0.00652037
AC009533.1	1.76566	1.17257	2.65871	0.00648342
ASTN1	7.64201	1.76837	33.0248	0.00646226
AC093162.1	1.42472	1.10434	1.83806	0.00645757
LHB	1.97855	1.21085	3.23298	0.0064572
AC106782.4	2.87869	1.34566	6.1582	0.00642716
MAPK11	1.53616	1.12813	2.09177	0.00642288
AC007608.3	7.6137	1.76917	32.7659	0.00640813
AC009237.8	1.61307	1.14392	2.27463	0.00639538
AC026471.4	1.57163	1.1356	2.17507	0.00639173
AC013652.1	3.39739	1.41085	8.18105	0.00637983
ZBTB48	2.09868	1.23199	3.57507	0.00637973
AL355987.5	1.81121	1.18201	2.77533	0.00637368
AC004834.1	80.4675	3.43953	1882.53	0.0063722
EIF2AK3-DT	3.41956	1.41365	8.27176	0.00637072
ZDHHC19	14.9166	2.14028	103.961	0.00636966
ANGPTL4	1.31683	1.0806	1.60469	0.00636394
AL022345.3	2.96082	1.35767	6.45697	0.00636033
RCCD1	1.84263	1.18797	2.85806	0.00635136
PLXNA3	1.56881	1.13533	2.16781	0.00634902
FAM131A	2.48457	1.29274	4.77523	0.00632913
PROCA1	2.20576	1.25025	3.89152	0.0063142
AC010463.3	2.09475	1.23241	3.56046	0.00629331
FES	1.564	1.13494	2.15526	0.00626323
AC011462.4	1.87218	1.19422	2.93502	0.00626271
COX4I2	1.66585	1.15567	2.40123	0.00622849
ZNF783	1.77517	1.17726	2.67675	0.0061674
ALG14	0.419787	0.225567	0.781234	0.00616273
SYN1	1.73232	1.16926	2.56651	0.00615064
WFDC10B	1.63649	1.15066	2.32745	0.00612709
WASH7P	1.70938	1.16509	2.50797	0.00612178
ATCAY	3.74193	1.45678	9.61164	0.00611377
DDX12P	1.69591	1.16256	2.47397	0.00611093
AL589794.2	59.0798	3.20664	1088.5	0.00607351
DNAJC5G	7.67185	1.78999	32.8813	0.00606866
EXOC3L4	1.55982	1.13546	2.14277	0.00606717
AL391152.1	3.94137	1.48047	10.4929	0.00604487
AC124944.2	1.98567	1.21683	3.24031	0.00604384
CNPY3	1.865	1.19527	2.90998	0.00603623
WASH3P	1.76568	1.17674	2.64936	0.00603181
RGS3	2.6236	1.3181	5.22212	0.00602582
AC005682.1	2.60224	1.31512	5.14907	0.00602007
GRIPAP1	1.87607	1.1975	2.93914	0.00601702
FAM234B	1.99754	1.21928	3.27256	0.00601187
MTHFSD	2.37577	1.28144	4.40462	0.00600896
SYT6	7.37461	1.77502	30.6391	0.00596655
FJX1	1.53985	1.13211	2.09446	0.00594951
CXCR5	40.526	2.90194	565.95	0.00592428
LINC01117	2.13599	1.24437	3.66648	0.00590418
AL928654.1	2.26501	1.2656	4.05364	0.00590272
FRG1JP	1.9543	1.21299	3.14865	0.00589734
PIP5KL1	2.93042	1.36341	6.29843	0.00588693
TCF7L1	1.85268	1.19462	2.87325	0.00588303
PLAC1	1.70701	1.16678	2.49735	0.00587772
ABHD4	1.68631	1.16309	2.44489	0.00583106
AL096701.4	2.50821	1.30478	4.82158	0.00581907
AL133153.1	2.62516	1.32304	5.20879	0.00576812
AL662844.4	2.61045	1.32094	5.15879	0.00576523
AC073210.1	1.976	1.21844	3.20455	0.00576473
AC018653.3	1.74235	1.17503	2.58357	0.00573694
SYT8	1.58697	1.14407	2.20133	0.00567366
FABP7	4.05739	1.50437	10.9431	0.00566307
AC010320.1	19.2146	2.3694	155.821	0.00564439
TNNT3	3.79767	1.47635	9.7689	0.00563835
HOXC11	1.35902	1.09384	1.68848	0.00560828
APTR	2.04508	1.23268	3.39289	0.00560776
PRAME	1.36587	1.09555	1.70287	0.00558764
RPL3L	8.58308	1.87674	39.2539	0.00557849
TRAF1	1.66568	1.16126	2.38921	0.00556625
AC012363.1	3.3104	1.42102	7.7119	0.00553214
TBX19	2.62105	1.32764	5.17449	0.0054927
AL391422.4	2.07148	1.23894	3.46347	0.00548724
CDC37L1-DT	2.16399	1.25515	3.73091	0.00547495
CCER2	2.32445	1.28225	4.21376	0.00545109
GDE1	0.550207	0.361093	0.838364	0.00542867
KCTD1	1.69629	1.16883	2.46177	0.00542039
AC005332.4	2.0638	1.23855	3.4389	0.00541601
AC012360.3	2.18707	1.26097	3.79335	0.00534856
HMGN2P19	0.101678	0.0203533	0.507947	0.00534753
RNVU1-1	1.41679	1.10908	1.80987	0.00529272
NAT2	0.755862	0.620941	0.920099	0.00526994
LUNAR1	14.922	2.23554	99.6032	0.0052618
KLHL14	2.12338	1.25144	3.60286	0.0052477
AC004854.2	2.3175	1.28462	4.18085	0.00523899
AC107375.1	1.74747	1.18104	2.58555	0.00523128
ITLN1	0.893011	0.824854	0.966801	0.00521484
STPG3	2.60032	1.33038	5.08248	0.00519256
U91328.1	2.79786	1.36015	5.75526	0.00517666
KCNQ5	6.92361	1.78337	26.8797	0.00517602
TRIM32	2.49699	1.31484	4.74197	0.0051672
AC000093.1	35.3152	2.90499	429.318	0.00516213
VAMP1	1.65149	1.16207	2.34704	0.00514961
CXXC5	0.684912	0.525457	0.892756	0.0051273
ITFG2	1.78983	1.19123	2.68922	0.00507309
SUN1	1.94697	1.22178	3.10259	0.0050703
MEGF6	1.36999	1.09948	1.70706	0.00503172
AP2M1	2.239	1.27488	3.93223	0.00502971
GIGYF1	1.62711	1.15806	2.28614	0.00502021
TOB2P1	2.76569	1.359	5.62842	0.00501434
ATOH1	0.820208	0.714196	0.941955	0.00500377
XCL1	1.81467	1.197	2.75108	0.00500101
ACTN1-AS1	8.89959	1.93551	40.9208	0.0049798
AL583810.2	9.46198	1.97201	45.4	0.00497514
AC069148.1	3.24068	1.42665	7.36133	0.00497273
[truncated: 645 more rows]

## Sheet: Sheet2
Category	Term	Count	%	P-Value
GOTERM_BP_DIRECT	trans-synaptic signaling by trans-synaptic complex, modulating synaptic transmission	2	0.5	0.036
GOTERM_BP_DIRECT	hepoxilin biosynthetic process	3	0.7	0.011
GOTERM_BP_DIRECT	negative regulation of neuroblast proliferation	3	0.7	0.02
GOTERM_MF_DIRECT	HMG box domain binding	3	0.7	0.024
GOTERM_BP_DIRECT	fatty acid oxidation	3	0.7	0.03
GOTERM_BP_DIRECT	neurotrophin TRK receptor signaling pathway	3	0.7	0.03
GOTERM_BP_DIRECT	maternal behavior	3	0.7	0.03
GOTERM_BP_DIRECT	neuron maturation	3	0.7	0.034
GOTERM_BP_DIRECT	glucose import	3	0.7	0.038
GOTERM_BP_DIRECT	dendritic spine morphogenesis	3	0.7	0.042
GOTERM_BP_DIRECT	regulation of synapse assembly	3	0.7	0.046
GOTERM_BP_DIRECT	sphingolipid metabolic process	4	0.9	0.004
GOTERM_BP_DIRECT	regulation of neuronal synaptic plasticity	4	0.9	0.0082
GOTERM_CC_DIRECT	exocytic vesicle	4	0.9	0.013
GOTERM_BP_DIRECT	associative learning	4	0.9	0.02
GOTERM_BP_DIRECT	positive regulation of axon extension	4	0.9	0.022
GOTERM_BP_DIRECT	cellular response to cytokine stimulus	4	0.9	0.024
GOTERM_BP_DIRECT	neuroblast proliferation	4	0.9	0.041
GOTERM_BP_DIRECT	positive regulation of Wnt signaling pathway	4	0.9	0.041
GOTERM_BP_DIRECT	establishment of mitotic spindle orientation	4	0.9	0.046
GOTERM_BP_DIRECT	positive regulation of apoptotic signaling pathway	5	1.2	0.0041
GOTERM_BP_DIRECT	protein targeting to membrane	5	1.2	0.018
GOTERM_CC_DIRECT	male germ cell nucleus	5	1.2	0.018
GOTERM_BP_DIRECT	positive regulation of synapse assembly	5	1.2	0.025
GOTERM_BP_DIRECT	regulation of synaptic plasticity	5	1.2	0.028
GOTERM_MF_DIRECT	SNARE binding	5	1.2	0.04
KEGG_PATHWAY	Amphetamine addiction	5	1.2	0.04
GOTERM_BP_DIRECT	synapse organization	5	1.2	0.047
GOTERM_BP_DIRECT	neuromuscular process controlling balance	6	1.4	0.0016
GOTERM_BP_DIRECT	learning	6	1.4	0.0044
GOTERM_BP_DIRECT	endocytic recycling	6	1.4	0.0097
GOTERM_BP_DIRECT	transport across blood-brain barrier	6	1.4	0.019
GOTERM_BP_DIRECT	axonogenesis	6	1.4	0.035
GOTERM_BP_DIRECT	negative regulation of translation	6	1.4	0.037
GOTERM_BP_DIRECT	positive regulation of cold-induced thermogenesis	6	1.4	0.038
KEGG_PATHWAY	Inflammatory mediator regulation of TRP channels	6	1.4	0.038
GOTERM_BP_DIRECT	memory	7	1.6	0.0052
GOTERM_BP_DIRECT	neuron projection development	7	1.6	0.027
GOTERM_CC_DIRECT	synaptic vesicle membrane	7	1.6	0.028
GOTERM_BP_DIRECT	skeletal system development	7	1.6	0.032
GOTERM_BP_DIRECT	central nervous system development	7	1.6	0.045
KEGG_PATHWAY	Fluid shear stress and atherosclerosis	7	1.6	0.049
GOTERM_BP_DIRECT	positive regulation of NF-kappaB transcription factor activity	8	1.8	0.013
KEGG_PATHWAY	Spinocerebellar ataxia	8	1.8	0.019
KEGG_PATHWAY	Cellular senescence	8	1.8	0.028
GOTERM_BP_DIRECT	endocytosis	8	1.8	0.04
GOTERM_BP_DIRECT	anterior/posterior pattern specification	9	2.1	0.00044
GOTERM_BP_DIRECT	Wnt signaling pathway	9	2.1	0.013
GOTERM_BP_DIRECT	sensory perception of sound	10	2.3	0.0029
KEGG_PATHWAY	Alcoholism	10	2.3	0.0089
GOTERM_MF_DIRECT	kinase activity	10	2.3	0.017
GOTERM_BP_DIRECT	regulation of cell cycle	10	2.3	0.032
GOTERM_CC_DIRECT	transcription regulator complex	10	2.3	0.033
GOTERM_MF_DIRECT	hydrolase activity	10	2.3	0.037
GOTERM_CC_DIRECT	postsynaptic density	11	2.5	0.013
GOTERM_CC_DIRECT	endosome membrane	11	2.5	0.033
KEGG_PATHWAY	Parkinson disease	13	3	0.005
GOTERM_CC_DIRECT	cytoplasmic vesicle	13	3	0.0089
KEGG_PATHWAY	Huntington disease	14	3.2	0.0057
KEGG_PATHWAY	Amyotrophic lateral sclerosis	14	3.2	0.022
GOTERM_CC_DIRECT	axon	15	3.5	0.0087
KEGG_PATHWAY	Alzheimer disease	16	3.7	0.0067
GOTERM_BP_DIRECT	nervous system development	17	3.9	0.0042
GOTERM_CC_DIRECT	glutamatergic synapse	17	3.9	0.005
GOTERM_CC_DIRECT	dendrite	17	3.9	0.009
GOTERM_BP_DIRECT	positive regulation of gene expression	17	3.9	0.026
KEGG_PATHWAY	Pathways of neurodegeneration - multiple diseases	18	4.2	0.0091
GOTERM_MF_DIRECT	sequence-specific double-stranded DNA binding	21	4.8	0.0053
GOTERM_MF_DIRECT	protein homodimerization activity	23	5.3	0.029
GOTERM_BP_DIRECT	positive regulation of DNA-templated transcription	26	6	0.0015
GOTERM_BP_DIRECT	positive regulation of transcription by RNA polymerase II	34	7.9	0.024
GOTERM_CC_DIRECT	chromatin	38	8.8	0.00044
GOTERM_BP_DIRECT	regulation of transcription by RNA polymerase II	40	9.2	0.042
GOTERM_MF_DIRECT	identical protein binding	45	10.4	0.029
GOTERM_CC_DIRECT	nucleoplasm	89	20.6	0.022
GOTERM_CC_DIRECT	membrane	111	25.6	0.01
GOTERM_CC_DIRECT	nucleus	129	29.8	0.025
GOTERM_CC_DIRECT	cytoplasm	130	30	0.0016
GOTERM_MF_DIRECT	protein binding	267	61.7	0.0037

## Sheet: Sheet3
MOL_ID	molecule_name	target_name	symbol
MOL002343	tetrandrine	Lipopolysaccharide-induced tumor necrosis factor-alpha factor	LITAF
MOL002343	tetrandrine	Interleukin-2 receptor subunit alpha	IL2RA
MOL002343	tetrandrine	Mothers against decapentaplegic homolog 7	SMAD7
MOL002343	tetrandrine	Mothers against decapentaplegic homolog 3	SMAD3
MOL001457	columbamine	Pregnane X receptor	PXR
MOL000008	apigenin	Alpha- and gamma-adaptin-binding protein p34	AAGAB
MOL004328	naringenin	4-aminobutyrate aminotransferase, mitochondrial	ABAT
MOL000098	quercetin	ATP-binding cassette sub-family G member 2	ABCA2
MOL004328	naringenin	Multidrug resistance-associated protein 1	ABCC1
MOL000008	apigenin	Acetyl-CoA carboxylase 1	ACACA
MOL000098	quercetin	Acetyl-CoA carboxylase 1	ACACA
MOL012297	puerarin	Angiotensin-converting enzyme 2	ACE2
MOL000392	formononetin	Acetylcholinesterase	ACHE
MOL002915	Salvigenin	Acetylcholinesterase	ACHE
MOL000098	quercetin	Acetylcholinesterase	ACHE
MOL000354	isorhamnetin	Acetylcholinesterase	ACHE
MOL003896	7-Methoxy-2-methyl isoflavone	Acetylcholinesterase	ACHE
MOL000422	kaempferol	Acetylcholinesterase	ACHE
MOL000467	Castanin	Acetylcholinesterase	ACHE
MOL004808	glyasperin B	Acetylcholinesterase	ACHE
MOL004811	Glyasperin C	Acetylcholinesterase	ACHE
MOL004824	(2S)-6-(2,4-dihydroxyphenyl)-2-(2-hydroxypropan-2-yl)-4-methoxy-2,3-dihydrofuro[3,2-g]chromen-7-one	Acetylcholinesterase	ACHE
MOL004827	Semilicoisoflavone B	Acetylcholinesterase	ACHE
MOL004833	Phaseolinisoflavan	Acetylcholinesterase	ACHE
MOL004856	Gancaonin A	Acetylcholinesterase	ACHE
MOL004884	Licoisoflavone B	Acetylcholinesterase	ACHE
MOL004885	licoisoflavanone	Acetylcholinesterase	ACHE
MOL004904	licopyranocoumarin	Acetylcholinesterase	ACHE
MOL004908	Glabridin	Acetylcholinesterase	ACHE
MOL004912	Glabrone	Acetylcholinesterase	ACHE
MOL004924	(-)-Medicocarpin	Acetylcholinesterase	ACHE
MOL004974	3'-Methoxyglabridin	Acetylcholinesterase	ACHE
MOL004978	2-[(3R)-8,8-dimethyl-3,4-dihydro-2H-pyrano[6,5-f]chromen-3-yl]-5-methoxyphenol	Acetylcholinesterase	ACHE
MOL004991	7-Acetoxy-2-methylisoflavone	Acetylcholinesterase	ACHE
MOL005003	Licoagrocarpin	Acetylcholinesterase	ACHE
MOL005007	Glyasperins M	Acetylcholinesterase	ACHE
MOL005008	Glycyrrhiza flavonol A	Acetylcholinesterase	ACHE
MOL000098	quercetin	Prostatic acid phosphatase	ACP3
MOL000612	(-)-alpha-cedrene	Alcohol dehydrogenase 1B	ADH1B
MOL000612	(-)-alpha-cedrene	Alcohol dehydrogenase 1C	ADH1C
MOL000449	Stigmasterol	Alcohol dehydrogenase 1C	ADH1C
MOL004328	naringenin	Adiponectin	ADIPOQ
MOL000392	formononetin	Alpha-1A adrenergic receptor	ADRA1A
MOL000358	beta-sitosterol	Alpha-1A adrenergic receptor	ADRA1A
MOL000228	(2R)-7-hydroxy-5-methoxy-2-phenylchroman-4-one	Alpha-1A adrenergic receptor	ADRA1A
MOL000449	Stigmasterol	Alpha-1A adrenergic receptor	ADRA1A
MOL000676	DBP	Alpha-1A adrenergic receptor	ADRA1A
MOL002903	(R)-Canadine	Alpha-1A adrenergic receptor	ADRA1A
MOL002565	Medicarpin	Alpha-1A adrenergic receptor	ADRA1A
MOL000500	Vestitol	Alpha-1A adrenergic receptor	ADRA1A
MOL000357	Sitogluside	Alpha-1B adrenergic receptor	ADRA1B
MOL000358	beta-sitosterol	Alpha-1B adrenergic receptor	ADRA1B
MOL000228	(2R)-7-hydroxy-5-methoxy-2-phenylchroman-4-one	Alpha-1B adrenergic receptor	ADRA1B
MOL002915	Salvigenin	Alpha-1B adrenergic receptor	ADRA1B
MOL002928	oroxylin a	Alpha-1B adrenergic receptor	ADRA1B
MOL002937	DIHYDROOROXYLIN	Alpha-1B adrenergic receptor	ADRA1B
MOL000449	Stigmasterol	Alpha-1B adrenergic receptor	ADRA1B
MOL008206	Moslosooflavone	Alpha-1B adrenergic receptor	ADRA1B
MOL002903	(R)-Canadine	Alpha-1B adrenergic receptor	ADRA1B
MOL002904	Berlambine	Alpha-1B adrenergic receptor	ADRA1B
MOL001484	Inermine	Alpha-1B adrenergic receptor	ADRA1B
MOL002565	Medicarpin	Alpha-1B adrenergic receptor	ADRA1B
MOL003896	7-Methoxy-2-methyl isoflavone	Alpha-1B adrenergic receptor	ADRA1B
MOL000422	kaempferol	Alpha-1B adrenergic receptor	ADRA1B
MOL000467	Castanin	Alpha-1B adrenergic receptor	ADRA1B
MOL004815	(E)-1-(2,4-dihydroxyphenyl)-3-(2,2-dimethylchromen-6-yl)prop-2-en-1-one	Alpha-1B adrenergic receptor	ADRA1B
MOL004829	Glepidotin B	Alpha-1B adrenergic receptor	ADRA1B
MOL004833	Phaseolinisoflavan	Alpha-1B adrenergic receptor	ADRA1B
MOL004835	Glypallichalcone	Alpha-1B adrenergic receptor	ADRA1B
MOL004857	Gancaonin B	Alpha-1B adrenergic receptor	ADRA1B
MOL004891	shinpterocarpin	Alpha-1B adrenergic receptor	ADRA1B
MOL004908	Glabridin	Alpha-1B adrenergic receptor	ADRA1B
MOL004945	(2S)-7-hydroxy-2-(4-hydroxyphenyl)-8-(3-methylbut-2-enyl)chroman-4-one	Alpha-1B adrenergic receptor	ADRA1B
MOL004959	1-Methoxyphaseollidin	Alpha-1B adrenergic receptor	ADRA1B
MOL004966	3'-Hydroxy-4'-O-Methylglabridin	Alpha-1B adrenergic receptor	ADRA1B
MOL000497	licochalcone a	Alpha-1B adrenergic receptor	ADRA1B
MOL004974	3'-Methoxyglabridin	Alpha-1B adrenergic receptor	ADRA1B
MOL004978	2-[(3R)-8,8-dimethyl-3,4-dihydro-2H-pyrano[6,5-f]chromen-3-yl]-5-methoxyphenol	Alpha-1B adrenergic receptor	ADRA1B
MOL004991	7-Acetoxy-2-methylisoflavone	Alpha-1B adrenergic receptor	ADRA1B
MOL000500	Vestitol	Alpha-1B adrenergic receptor	ADRA1B
MOL005003	Licoagrocarpin	Alpha-1B adrenergic receptor	ADRA1B
MOL000357	Sitogluside	Alpha-1D adrenergic receptor	ADRA1D
MOL002903	(R)-Canadine	Alpha-1D adrenergic receptor	ADRA1D
MOL002904	Berlambine	Alpha-1D adrenergic receptor	ADRA1D
MOL001484	Inermine	Alpha-1D adrenergic receptor	ADRA1D
MOL002565	Medicarpin	Alpha-1D adrenergic receptor	ADRA1D
MOL003896	7-Methoxy-2-methyl isoflavone	Alpha-1D adrenergic receptor	ADRA1D
MOL004891	shinpterocarpin	Alpha-1D adrenergic receptor	ADRA1D
MOL004959	1-Methoxyphaseollidin	Alpha-1D adrenergic receptor	ADRA1D
MOL004991	7-Acetoxy-2-methylisoflavone	Alpha-1D adrenergic receptor	ADRA1D
MOL000449	Stigmasterol	Alpha-2A adrenergic receptor	ADRA2A
MOL002903	(R)-Canadine	Alpha-2C adrenergic receptor	ADRA2C
MOL000449	Stigmasterol	Beta-1 adrenergic receptor	ADRB1
MOL003896	7-Methoxy-2-methyl isoflavone	Beta-1 adrenergic receptor	ADRB1
MOL000392	formononetin	Beta-2 adrenergic receptor	ADRB2
MOL000357	Sitogluside	Beta-2 adrenergic receptor	ADRB2
MOL000358	beta-sitosterol	Beta-2 adrenergic receptor	ADRB2
MOL001689	acacetin	Beta-2 adrenergic receptor	ADRB2
MOL000173	wogonin	Beta-2 adrenergic receptor	ADRB2
MOL000228	(2R)-7-hydroxy-5-methoxy-2-phenylchroman-4-one	Beta-2 adrenergic receptor	ADRB2
MOL002915	Salvigenin	Beta-2 adrenergic receptor	ADRB2
MOL002928	oroxylin a	Beta-2 adrenergic receptor	ADRB2
MOL002937	DIHYDROOROXYLIN	Beta-2 adrenergic receptor	ADRB2
MOL000449	Stigmasterol	Beta-2 adrenergic receptor	ADRB2
MOL000676	DBP	Beta-2 adrenergic receptor	ADRB2
MOL002879	Diop	Beta-2 adrenergic receptor	ADRB2
MOL008206	Moslosooflavone	Beta-2 adrenergic receptor	ADRB2
MOL001454	berberine	Beta-2 adrenergic receptor	ADRB2
MOL001457	columbamine	Beta-2 adrenergic receptor	ADRB2
MOL002898	groenlandicine	Beta-2 adrenergic receptor	ADRB2
MOL002903	(R)-Canadine	Beta-2 adrenergic receptor	ADRB2
MOL002904	Berlambine	Beta-2 adrenergic receptor	ADRB2
MOL000785	palmatine	Beta-2 adrenergic receptor	ADRB2
MOL000098	quercetin	Beta-2 adrenergic receptor	ADRB2
MOL001484	Inermine	Beta-2 adrenergic receptor	ADRB2
MOL001789	isoliquiritigenin	Beta-2 adrenergic receptor	ADRB2
MOL001792	DFV	Beta-2 adrenergic receptor	ADRB2
MOL002565	Medicarpin	Beta-2 adrenergic receptor	ADRB2
MOL002844	Pinocembrin	Beta-2 adrenergic receptor	ADRB2
MOL003896	7-Methoxy-2-methyl isoflavone	Beta-2 adrenergic receptor	ADRB2
MOL000417	Calycosin	Beta-2 adrenergic receptor	ADRB2
MOL000467	Castanin	Beta-2 adrenergic receptor	ADRB2
MOL004833	Phaseolinisoflavan	Beta-2 adrenergic receptor	ADRB2
MOL004835	Glypallichalcone	Beta-2 adrenergic receptor	ADRB2
MOL004841	Licochalcone B	Beta-2 adrenergic receptor	ADRB2
MOL004857	Gancaonin B	Beta-2 adrenergic receptor	ADRB2
MOL004866	2-(3,4-dihydroxyphenyl)-5,7-dihydroxy-6-(3-methylbut-2-enyl)chromone	Beta-2 adrenergic receptor	ADRB2
MOL004891	shinpterocarpin	Beta-2 adrenergic receptor	ADRB2
MOL004908	Glabridin	Beta-2 adrenergic receptor	ADRB2
MOL004911	Glabrene	Beta-2 adrenergic receptor	ADRB2
MOL004941	(2R)-7-hydroxy-2-(4-hydroxyphenyl)chroman-4-one	Beta-2 adrenergic receptor	ADRB2
MOL004945	(2S)-7-hydroxy-2-(4-hydroxyphenyl)-8-(3-methylbut-2-enyl)chroman-4-one	Beta-2 adrenergic receptor	ADRB2
MOL004957	HMO	Beta-2 adrenergic receptor	ADRB2
MOL004959	1-Methoxyphaseollidin	Beta-2 adrenergic receptor	ADRB2
MOL004964	(Z)-1-(2,4-dihydroxyphenyl)-3-phenylprop-2-en-1-one	Beta-2 adrenergic receptor	ADRB2
MOL004966	3'-Hydroxy-4'-O-Methylglabridin	Beta-2 adrenergic receptor	ADRB2
MOL000497	licochalcone a	Beta-2 adrenergic receptor	ADRB2
MOL004974	3'-Methoxyglabridin	Beta-2 adrenergic receptor	ADRB2
MOL004978	2-[(3R)-8,8-dimethyl-3,4-dihydro-2H-pyrano[6,5-f]chromen-3-yl]-5-methoxyphenol	Beta-2 adrenergic receptor	ADRB2
MOL004980	Inflacoumarin A	Beta-2 adrenergic receptor	ADRB2
MOL004991	7-Acetoxy-2-methylisoflavone	Beta-2 adrenergic receptor	ADRB2
MOL000500	Vestitol	Beta-2 adrenergic receptor	ADRB2
MOL005003	Licoagrocarpin	Beta-2 adrenergic receptor	ADRB2
MOL005020	dehydroglyasperins C	Beta-2 adrenergic receptor	ADRB2
MOL000057	DIBP	Beta-2 adrenergic receptor	ADRB2
MOL012297	puerarin	Type-1 angiotensin II receptor	AGTR1
MOL002714	baicalein	Aryl hydrocarbon receptor	AHR
MOL000098	quercetin	Aryl hydrocarbon receptor	AHR
MOL000422	kaempferol	Aryl hydrocarbon receptor	AHR
MOL000173	wogonin	Activator of 90 kDa heat shock protein ATPase homolog 1	AHSA1
MOL000008	apigenin	Activator of 90 kDa heat shock protein ATPase homolog 1	AHSA1
MOL000098	quercetin	Activator of 90 kDa heat shock protein ATPase homolog 1	AHSA1
MOL000422	kaempferol	Activator of 90 kDa heat shock protein ATPase homolog 1	AHSA1
MOL012297	puerarin	Aldose reductase	AKR1B1
MOL000449	Stigmasterol	Aldose reductase	AKR1B1
MOL000098	quercetin	Aldose reductase	AKR1B1
MOL000354	isorhamnetin	Aldose reductase	AKR1B1
MOL004328	naringenin	Aldo-keto reductase family 1 member C1	AKR1C1
MOL000008	apigenin	Aldo-keto reductase family 1 member C3	AKR1C3
MOL000422	kaempferol	Aldo-keto reductase family 1 member C3	AKR1C3
MOL012297	puerarin	RAC-alpha serine/threonine-protein kinase	AKT1
MOL000173	wogonin	RAC-alpha serine/threonine-protein kinase	AKT1
MOL002714	baicalein	RAC-alpha serine/threonine-protein kinase	AKT1
MOL000008	apigenin	RAC-alpha serine/threonine-protein kinase	AKT1
MOL000098	quercetin	RAC-alpha serine/threonine-protein kinase	AKT1
MOL000422	kaempferol	RAC-alpha serine/threonine-protein kinase	AKT1
MOL004328	naringenin	RAC-alpha serine/threonine-protein kinase	AKT1
MOL000008	apigenin	Dolichyl-phosphate beta-glucosyltransferase	ALG5
MOL000098	quercetin	Arachidonate 5-lipoxygenase	ALOX5
MOL000422	kaempferol	Arachidonate 5-lipoxygenase	ALOX5
MOL000008	apigenin	Intestinal-type alkaline phosphatase	ALPI
MOL000263	oleanolic acid	Pancreatic alpha-amylase	AMY2A
MOL000008	apigenin	Adenomatous polyposis coli protein	APC
MOL004328	naringenin	Apolipoprotein B-100	APOB
MOL002714	baicalein	Apolipoprotein D	APOD
MOL000392	formononetin	Androgen receptor	AR
MOL002959	3'-Methoxydaidzein	Androgen receptor	AR
MOL012297	puerarin	Androgen receptor	AR
MOL004631	7,8,4'-Trihydroxyisoflavone	Androgen receptor	AR
MOL001689	acacetin	Androgen receptor	AR
MOL000173	wogonin	Androgen receptor	AR
MOL002560	chrysin	Androgen receptor	AR
MOL002714	baicalein	Androgen receptor	AR
MOL002909	5,7,2,5-tetrahydroxy-8,6-dimethoxyflavone	Androgen receptor	AR
MOL002917	5,2',6'-Trihydroxy-7,8-dimethoxyflavone	Androgen receptor	AR
MOL002925	5,7,2',6'-Tetrahydroxyflavone	Androgen receptor	AR
MOL002927	Skullcapflavone II	Androgen receptor	AR
MOL002928	oroxylin a	Androgen receptor	AR
MOL002932	Panicolin	Androgen receptor	AR
MOL002933	5,7,4'-Trihydroxy-8-methoxyflavone	Androgen receptor	AR
MOL002934	NEOBAICALEIN	Androgen receptor	AR
MOL000525	Norwogonin	Androgen receptor	AR
MOL000552	5,2'-Dihydroxy-6,7,8-trimethoxyflavone	Androgen receptor	AR
MOL000008	apigenin	Androgen receptor	AR
MOL001458	coptisine	Androgen receptor	AR
MOL002897	epiberberine	Androgen receptor	AR
MOL008206	Moslosooflavone	Androgen receptor	AR
MOL012266	rivularin	Androgen receptor	AR
MOL012267	Scutevulin	Androgen receptor	AR
MOL001454	berberine	Androgen receptor	AR
MOL001457	columbamine	Androgen receptor	AR
MOL002894	berberrubine	Androgen receptor	AR
MOL002898	groenlandicine	Androgen receptor	AR
MOL002904	Berlambine	Androgen receptor	AR
MOL000785	palmatine	Androgen receptor	AR
MOL000098	quercetin	Androgen receptor	AR
MOL002668	Worenine	Androgen receptor	AR
MOL001789	isoliquiritigenin	Androgen receptor	AR
MOL000239	Jaranol	Androgen receptor	AR
MOL000354	isorhamnetin	Androgen receptor	AR
MOL003656	Lupiwighteone	Androgen receptor	AR
MOL003896	7-Methoxy-2-methyl isoflavone	Androgen receptor	AR
MOL000417	Calycosin	Androgen receptor	AR
MOL000422	kaempferol	Androgen receptor	AR
MOL000467	Castanin	Androgen receptor	AR
MOL004805	(2S)-2-[4-hydroxy-3-(3-methylbut-2-enyl)phenyl]-8,8-dimethyl-2,3-dihydropyrano[2,3-f]chromen-4-one	Androgen receptor	AR
MOL004808	glyasperin B	Androgen receptor	AR
MOL004810	glyasperin F	Androgen receptor	AR
MOL004811	Glyasperin C	Androgen receptor	AR
MOL004814	Isotrifoliol	Androgen receptor	AR
MOL004815	(E)-1-(2,4-dihydroxyphenyl)-3-(2,2-dimethylchromen-6-yl)prop-2-en-1-one	Androgen receptor	AR
MOL004820	kanzonols W	Androgen receptor	AR
MOL004824	(2S)-6-(2,4-dihydroxyphenyl)-2-(2-hydroxypropan-2-yl)-4-methoxy-2,3-dihydrofuro[3,2-g]chromen-7-one	Androgen receptor	AR
MOL004827	Semilicoisoflavone B	Androgen receptor	AR
MOL004828	Glepidotin A	Androgen receptor	AR
MOL004833	Phaseolinisoflavan	Androgen receptor	AR
MOL004835	Glypallichalcone	Androgen receptor	AR
MOL004841	Licochalcone B	Androgen receptor	AR
MOL004848	licochalcone G	Androgen receptor	AR
MOL004849	3-(2,4-dihydroxyphenyl)-8-(1,1-dimethylprop-2-enyl)-7-hydroxy-5-methoxy-coumarin	Androgen receptor	AR
MOL004855	Licoricone	Androgen receptor	AR
MOL004856	Gancaonin A	Androgen receptor	AR
MOL004857	Gancaonin B	Androgen receptor	AR
MOL004863	3-(3,4-dihydroxyphenyl)-5,7-dihydroxy-8-(3-methylbut-2-enyl)chromone	Androgen receptor	AR
MOL004864	5,7-dihydroxy-3-(4-methoxyphenyl)-8-(3-methylbut-2-enyl)chromone	Androgen receptor	AR
MOL004866	2-(3,4-dihydroxyphenyl)-5,7-dihydroxy-6-(3-methylbut-2-enyl)chromone	Androgen receptor	AR
MOL004879	Glycyrin	Androgen receptor	AR
MOL004882	Licocoumarone	Androgen receptor	AR
MOL004883	Licoisoflavone	Androgen receptor	AR
MOL004884	Licoisoflavone B	Androgen receptor	AR
MOL004885	licoisoflavanone	Androgen receptor	AR
MOL004891	shinpterocarpin	Androgen receptor	AR
MOL004898	(E)-3-[3,4-dihydroxy-5-(3-methylbut-2-enyl)phenyl]-1-(2,4-dihydroxyphenyl)prop-2-en-1-one	Androgen receptor	AR
MOL004904	licopyranocoumarin	Androgen receptor	AR
MOL004907	Glyzaglabrin	Androgen receptor	AR
MOL004908	Glabridin	Androgen receptor	AR
MOL004911	Glabrene	Androgen receptor	AR
MOL004912	Glabrone	Androgen receptor	AR
MOL004914	1,3-dihydroxy-8,9-dimethoxy-6-benzofurano[3,2-c]chromenone	Androgen receptor	AR
MOL004915	Eurycarpin A	Androgen receptor	AR
MOL004948	Isoglycyrol	Androgen receptor	AR
MOL004949	Isolicoflavonol	Androgen receptor	AR
MOL004957	HMO	Androgen receptor	AR
MOL004959	1-Methoxyphaseollidin	Androgen receptor	AR
MOL004961	Quercetin der.	Androgen receptor	AR
MOL004966	3'-Hydroxy-4'-O-Methylglabridin	Androgen receptor	AR
MOL000497	licochalcone a	Androgen receptor	AR
MOL004974	3'-Methoxyglabridin	Androgen receptor	AR
MOL004978	2-[(3R)-8,8-dimethyl-3,4-dihydro-2H-pyrano[6,5-f]chromen-3-yl]-5-methoxyphenol	Androgen receptor	AR
MOL004980	Inflacoumarin A	Androgen receptor	AR
MOL004988	Kanzonol F	Androgen receptor	AR
MOL004990	7,2',4'-trihydroxy－5-methoxy-3－arylcoumarin	Androgen receptor	AR
MOL004991	7-Acetoxy-2-methylisoflavone	Androgen receptor	AR
MOL000500	Vestitol	Androgen receptor	AR
MOL005000	Gancaonin G	Androgen receptor	AR
MOL005001	Gancaonin H	Androgen receptor	AR
MOL005003	Licoagrocarpin	Androgen receptor	AR
MOL005007	Glyasperins M	Androgen receptor	AR
MOL005008	Glycyrrhiza flavonol A	Androgen receptor	AR
MOL005012	Licoagroisoflavone	Androgen receptor	AR
MOL005016	Odoratin	Androgen receptor	AR
MOL005017	Phaseol	Androgen receptor	AR
MOL005020	dehydroglyasperins C	Androgen receptor	AR
MOL000392	formononetin	ATP synthase subunit beta, mitochondrial	ATP5F1B
MOL001457	columbamine	Beta-secretase	BACE1
MOL000467	Castanin	Beta-secretase	BACE1
MOL004806	euchrenone	Beta-secretase	BACE1
MOL012297	puerarin	Bcl2 antagonist of cell death	BAD
MOL000008	apigenin	Bcl2 antagonist of cell death	BAD
MOL004328	naringenin	Bcl2 antagonist of cell death	BAD
MOL000358	beta-sitosterol	Apoptosis regulator BAX	BAX
MOL012297	puerarin	Apoptosis regulator BAX	BAX
MOL001689	acacetin	Apoptosis regulator BAX	BAX
MOL000173	wogonin	Apoptosis regulator BAX	BAX
MOL002714	baicalein	Apoptosis regulator BAX	BAX
MOL000008	apigenin	Apoptosis regulator BAX	BAX
MOL000098	quercetin	Apoptosis regulator BAX	BAX
MOL001789	isoliquiritigenin	Apoptosis regulator BAX	BAX
MOL000422	kaempferol	Apoptosis regulator BAX	BAX
MOL000173	wogonin	Bcl-2-binding component 3	BBC3
MOL000358	beta-sitosterol	Apoptosis regulator Bcl-2	BCL2
MOL012297	puerarin	Apoptosis regulator Bcl-2	BCL2
MOL001689	acacetin	Apoptosis regulator Bcl-2	BCL2
MOL000173	wogonin	Apoptosis regulator Bcl-2	BCL2
MOL002714	baicalein	Apoptosis regulator Bcl-2	BCL2
MOL002928	oroxylin a	Apoptosis regulator Bcl-2	BCL2
MOL000008	apigenin	Apoptosis regulator Bcl-2	BCL2
MOL000098	quercetin	Apoptosis regulator Bcl-2	BCL2
MOL000422	kaempferol	Apoptosis regulator Bcl-2	BCL2
MOL004328	naringenin	Apoptosis regulator Bcl-2	BCL2
MOL000497	licochalcone a	Apoptosis regulator Bcl-2	BCL2
MOL000008	apigenin	Bcl-2-like protein 1	BCL2L1
MOL000098	quercetin	Bcl-2-like protein 1	BCL2L1
MOL012297	puerarin	Baculoviral IAP repeat-containing protein 5	BIRC5
MOL000098	quercetin	Baculoviral IAP repeat-containing protein 5	BIRC5
MOL012297	puerarin	Carbonic anhydrase II	CA2
MOL012240	2',3',5,7-tetrahydroxyflavone	Carbonic anhydrase II	CA2
MOL012245	5,7,4'-trihydroxy-6-methoxyflavanone	Carbonic anhydrase II	CA2
MOL012246	5,7,4'-trihydroxy-8-methoxyflavanone	Carbonic anhydrase II	CA2
MOL012266	rivularin	Carbonic anhydrase II	CA2
MOL012267	Scutevulin	Carbonic anhydrase II	CA2
MOL000778	6-O-E-Feruloylajugol	Carbonic anhydrase II	CA2
MOL001789	isoliquiritigenin	Carbonic anhydrase II	CA2
MOL004815	(E)-1-(2,4-dihydroxyphenyl)-3-(2,2-dimethylchromen-6-yl)prop-2-en-1-one	Carbonic anhydrase II	CA2
MOL004835	Glypallichalcone	Carbonic anhydrase II	CA2
MOL004841	Licochalcone B	Carbonic anhydrase II	CA2
MOL000497	licochalcone a	Carbonic anhydrase II	CA2
MOL002927	Skullcapflavone II	Voltage-dependent calcium channel subunit alpha-2/delta-1	CACNA2D1
MOL000392	formononetin	Calmodulin	CALM1
MOL000357	Sitogluside	Calmodulin	CALM1
MOL002959	3'-Methoxydaidzein	Calmodulin	CALM1
MOL012297	puerarin	Calmodulin	CALM1
MOL001689	acacetin	Calmodulin	CALM1
MOL000173	wogonin	Calmodulin	CALM1
MOL000228	(2R)-7-hydroxy-5-methoxy-2-phenylchroman-4-one	Calmodulin	CALM1
MOL002714	baicalein	Calmodulin	CALM1
MOL002914	Eriodyctiol (flavanone)	Calmodulin	CALM1
MOL002915	Salvigenin	Calmodulin	CALM1
MOL002917	5,2',6'-Trihydroxy-7,8-dimethoxyflavone	Calmodulin	CALM1
MOL002927	Skullcapflavone II	Calmodulin	CALM1
MOL002928	oroxylin a	Calmodulin	CALM1
MOL002932	Panicolin	Calmodulin	CALM1
MOL002933	5,7,4'-Trihydroxy-8-methoxyflavone	Calmodulin	CALM1
MOL002934	NEOBAICALEIN	Calmodulin	CALM1
MOL002937	DIHYDROOROXYLIN	Calmodulin	CALM1
MOL000552	5,2'-Dihydroxy-6,7,8-trimethoxyflavone	Calmodulin	CALM1
MOL000008	apigenin	Calmodulin	CALM1
MOL008206	Moslosooflavone	Calmodulin	CALM1
MOL012245	5,7,4'-trihydroxy-6-methoxyflavanone	Calmodulin	CALM1
MOL012266	rivularin	Calmodulin	CALM1
MOL012267	Scutevulin	Calmodulin	CALM1
MOL001454	berberine	Calmodulin	CALM1
MOL001457	columbamine	Calmodulin	CALM1
MOL002894	berberrubine	Calmodulin	CALM1
MOL002903	(R)-Canadine	Calmodulin	CALM1
MOL002904	Berlambine	Calmodulin	CALM1
MOL000785	palmatine	Calmodulin	CALM1
MOL001484	Inermine	Calmodulin	CALM1
MOL000239	Jaranol	Calmodulin	CALM1
MOL002565	Medicarpin	Calmodulin	CALM1
MOL000354	isorhamnetin	Calmodulin	CALM1
MOL003656	Lupiwighteone	Calmodulin	CALM1
MOL003896	7-Methoxy-2-methyl isoflavone	Calmodulin	CALM1
MOL000417	Calycosin	Calmodulin	CALM1
MOL000422	kaempferol	Calmodulin	CALM1
MOL000467	Castanin	Calmodulin	CALM1
MOL004805	(2S)-2-[4-hydroxy-3-(3-methylbut-2-enyl)phenyl]-8,8-dimethyl-2,3-dihydropyrano[2,3-f]chromen-4-one	Calmodulin	CALM1
MOL004806	euchrenone	Calmodulin	CALM1
MOL004808	glyasperin B	Calmodulin	CALM1
MOL004810	glyasperin F	Calmodulin	CALM1
MOL004811	Glyasperin C	Calmodulin	CALM1
MOL004815	(E)-1-(2,4-dihydroxyphenyl)-3-(2,2-dimethylchromen-6-yl)prop-2-en-1-one	Calmodulin	CALM1
MOL004820	kanzonols W	Calmodulin	CALM1
MOL004824	(2S)-6-(2,4-dihydroxyphenyl)-2-(2-hydroxypropan-2-yl)-4-methoxy-2,3-dihydrofuro[3,2-g]chromen-7-one	Calmodulin	CALM1
MOL004827	Semilicoisoflavone B	Calmodulin	CALM1
MOL004828	Glepidotin A	Calmodulin	CALM1
MOL004829	Glepidotin B	Calmodulin	CALM1
MOL004833	Phaseolinisoflavan	Calmodulin	CALM1
MOL004835	Glypallichalcone	Calmodulin	CALM1
MOL004841	Licochalcone B	Calmodulin	CALM1
MOL004848	licochalcone G	Calmodulin	CALM1
MOL004849	3-(2,4-dihydroxyphenyl)-8-(1,1-dimethylprop-2-enyl)-7-hydroxy-5-methoxy-coumarin	Calmodulin	CALM1
MOL004855	Licoricone	Calmodulin	CALM1
MOL004856	Gancaonin A	Calmodulin	CALM1
MOL004857	Gancaonin B	Calmodulin	CALM1
MOL004863	3-(3,4-dihydroxyphenyl)-5,7-dihydroxy-8-(3-methylbut-2-enyl)chromone	Calmodulin	CALM1
MOL004864	5,7-dihydroxy-3-(4-methoxyphenyl)-8-(3-methylbut-2-enyl)chromone	Calmodulin	CALM1
MOL004866	2-(3,4-dihydroxyphenyl)-5,7-dihydroxy-6-(3-methylbut-2-enyl)chromone	Calmodulin	CALM1
MOL004879	Glycyrin	Calmodulin	CALM1
MOL004883	Licoisoflavone	Calmodulin	CALM1
MOL004884	Licoisoflavone B	Calmodulin	CALM1
MOL004885	licoisoflavanone	Calmodulin	CALM1
MOL004891	shinpterocarpin	Calmodulin	CALM1
MOL004898	(E)-3-[3,4-dihydroxy-5-(3-methylbut-2-enyl)phenyl]-1-(2,4-dihydroxyphenyl)prop-2-en-1-one	Calmodulin	CALM1
MOL004903	liquiritin	Calmodulin	CALM1
MOL004904	licopyranocoumarin	Calmodulin	CALM1
MOL004908	Glabridin	Calmodulin	CALM1
MOL004910	Glabranin	Calmodulin	CALM1
MOL004911	Glabrene	Calmodulin	CALM1
MOL004912	Glabrone	Calmodulin	CALM1
MOL004915	Eurycarpin A	Calmodulin	CALM1
MOL004935	Sigmoidin-B	Calmodulin	CALM1
MOL004941	(2R)-7-hydroxy-2-(4-hydroxyphenyl)chroman-4-one	Calmodulin	CALM1
MOL004945	(2S)-7-hydroxy-2-(4-hydroxyphenyl)-8-(3-methylbut-2-enyl)chroman-4-one	Calmodulin	CALM1
MOL004949	Isolicoflavonol	Calmodulin	CALM1
MOL004957	HMO	Calmodulin	CALM1
MOL004959	1-Methoxyphaseollidin	Calmodulin	CALM1
MOL004961	Quercetin der.	Calmodulin	CALM1
MOL004966	3'-Hydroxy-4'-O-Methylglabridin	Calmodulin	CALM1
MOL000497	licochalcone a	Calmodulin	CALM1
MOL004974	3'-Methoxyglabridin	Calmodulin	CALM1
MOL004978	2-[(3R)-8,8-dimethyl-3,4-dihydro-2H-pyrano[6,5-f]chromen-3-yl]-5-methoxyphenol	Calmodulin	CALM1
MOL004980	Inflacoumarin A	Calmodulin	CALM1
MOL004988	Kanzonol F	Calmodulin	CALM1
MOL004989	6-prenylated eriodictyol	Calmodulin	CALM1
MOL004991	7-Acetoxy-2-methylisoflavone	Calmodulin	CALM1
MOL004993	8-prenylated eriodictyol	Calmodulin	CALM1
MOL000500	Vestitol	Calmodulin	CALM1
MOL005000	Gancaonin G	Calmodulin	CALM1
MOL005001	Gancaonin H	Calmodulin	CALM1
MOL005003	Licoagrocarpin	Calmodulin	CALM1
MOL005007	Glyasperins M	Calmodulin	CALM1
MOL005008	Glycyrrhiza flavonol A	Calmodulin	CALM1
MOL005012	Licoagroisoflavone	Calmodulin	CALM1
MOL005016	Odoratin	Calmodulin	CALM1
MOL005018	Xambioona	Calmodulin	CALM1
MOL005020	dehydroglyasperins C	Calmodulin	CALM1
MOL000358	beta-sitosterol	Caspase-3	CASP3
MOL012297	puerarin	Caspase-3	CASP3
MOL001689	acacetin	Caspase-3	CASP3
MOL000173	wogonin	Caspase-3	CASP3
MOL002714	baicalein	Caspase-3	CASP3
MOL002928	oroxylin a	Caspase-3	CASP3
MOL000008	apigenin	Caspase-3	CASP3
MOL000098	quercetin	Caspase-3	CASP3
MOL000263	oleanolic acid	Caspase-3	CASP3
MOL000422	kaempferol	Caspase-3	CASP3
MOL004328	naringenin	Caspase-3	CASP3
MOL000358	beta-sitosterol	Caspase-8	CASP8
MOL012297	puerarin	Caspase-8	CASP8
MOL001689	acacetin	Caspase-8	CASP8
MOL000098	quercetin	Caspase-8	CASP8
MOL000358	beta-sitosterol	Caspase-9	CASP9
MOL012297	puerarin	Caspase-9	CASP9
MOL000173	wogonin	Caspase-9	CASP9
MOL000008	apigenin	Caspase-9	CASP9
MOL000098	quercetin	Caspase-9	CASP9
MOL000263	oleanolic acid	Caspase-9	CASP9
MOL004328	naringenin	Catalase	CAT
MOL000098	quercetin	Caveolin-1	CAV1
MOL000173	wogonin	C-C motif chemokine 2	CCL2
MOL000098	quercetin	C-C motif chemokine 2	CCL2
MOL000392	formononetin	Cyclin-A2	CCNA2
MOL002959	3'-Methoxydaidzein	Cyclin-A2	CCNA2
MOL004631	7,8,4'-Trihydroxyisoflavone	Cyclin-A2	CCNA2
MOL000778	6-O-E-Feruloylajugol	Cyclin-A2	CCNA2
MOL001789	isoliquiritigenin	Cyclin-A2	CCNA2
MOL002311	Glycyrol	Cyclin-A2	CCNA2
MOL002565	Medicarpin	Cyclin-A2	CCNA2
MOL000354	isorhamnetin	Cyclin-A2	CCNA2
MOL003656	Lupiwighteone	Cyclin-A2	CCNA2
MOL003896	7-Methoxy-2-methyl isoflavone	Cyclin-A2	CCNA2
MOL000417	Calycosin	Cyclin-A2	CCNA2
MOL000467	Castanin	Cyclin-A2	CCNA2
MOL004808	glyasperin B	Cyclin-A2	CCNA2
MOL004810	glyasperin F	Cyclin-A2	CCNA2
MOL004811	Glyasperin C	Cyclin-A2	CCNA2
MOL004814	Isotrifoliol	Cyclin-A2	CCNA2
MOL004815	(E)-1-(2,4-dihydroxyphenyl)-3-(2,2-dimethylchromen-6-yl)prop-2-en-1-one	Cyclin-A2	CCNA2
MOL004820	kanzonols W	Cyclin-A2	CCNA2
MOL004824	(2S)-6-(2,4-dihydroxyphenyl)-2-(2-hydroxypropan-2-yl)-4-methoxy-2,3-dihydrofuro[3,2-g]chromen-7-one	Cyclin-A2	CCNA2
MOL004828	Glepidotin A	Cyclin-A2	CCNA2
MOL004833	Phaseolinisoflavan	Cyclin-A2	CCNA2
MOL004835	Glypallichalcone	Cyclin-A2	CCNA2
MOL004836	echinatin	Cyclin-A2	CCNA2
MOL004841	Licochalcone B	Cyclin-A2	CCNA2
MOL004848	licochalcone G	Cyclin-A2	CCNA2
MOL004856	Gancaonin A	Cyclin-A2	CCNA2
MOL004857	Gancaonin B	Cyclin-A2	CCNA2
MOL004863	3-(3,4-dihydroxyphenyl)-5,7-dihydroxy-8-(3-methylbut-2-enyl)chromone	Cyclin-A2	CCNA2
MOL004864	5,7-dihydroxy-3-(4-methoxyphenyl)-8-(3-methylbut-2-enyl)chromone	Cyclin-A2	CCNA2
MOL004866	2-(3,4-dihydroxyphenyl)-5,7-dihydroxy-6-(3-methylbut-2-enyl)chromone	Cyclin-A2	CCNA2
MOL004882	Licocoumarone	Cyclin-A2	CCNA2
MOL004883	Licoisoflavone	Cyclin-A2	CCNA2
MOL004884	Licoisoflavone B	Cyclin-A2	CCNA2
MOL004885	licoisoflavanone	Cyclin-A2	CCNA2
MOL004891	shinpterocarpin	Cyclin-A2	CCNA2
MOL004898	(E)-3-[3,4-dihydroxy-5-(3-methylbut-2-enyl)phenyl]-1-(2,4-dihydroxyphenyl)prop-2-en-1-one	Cyclin-A2	CCNA2
MOL004904	licopyranocoumarin	Cyclin-A2	CCNA2
MOL004907	Glyzaglabrin	Cyclin-A2	CCNA2
MOL004908	Glabridin	Cyclin-A2	CCNA2
MOL004912	Glabrone	Cyclin-A2	CCNA2
MOL004913	1,3-dihydroxy-9-methoxy-6-benzofurano[3,2-c]chromenone	Cyclin-A2	CCNA2
MOL004915	Eurycarpin A	Cyclin-A2	CCNA2
MOL004949	Isolicoflavonol	Cyclin-A2	CCNA2
MOL004957	HMO	Cyclin-A2	CCNA2
MOL004959	1-Methoxyphaseollidin	Cyclin-A2	CCNA2
MOL004964	(Z)-1-(2,4-dihydroxyphenyl)-3-phenylprop-2-en-1-one	Cyclin-A2	CCNA2
MOL004966	3'-Hydroxy-4'-O-Methylglabridin	Cyclin-A2	CCNA2
MOL000497	licochalcone a	Cyclin-A2	CCNA2
MOL004974	3'-Methoxyglabridin	Cyclin-A2	CCNA2
MOL004978	2-[(3R)-8,8-dimethyl-3,4-dihydro-2H-pyrano[6,5-f]chromen-3-yl]-5-methoxyphenol	Cyclin-A2	CCNA2
MOL000500	Vestitol	Cyclin-A2	CCNA2
MOL005000	Gancaonin G	Cyclin-A2	CCNA2
MOL005001	Gancaonin H	Cyclin-A2	CCNA2
MOL005003	Licoagrocarpin	Cyclin-A2	CCNA2
MOL005007	Glyasperins M	Cyclin-A2	CCNA2
MOL005008	Glycyrrhiza flavonol A	Cyclin-A2	CCNA2
MOL005012	Licoagroisoflavone	Cyclin-A2	CCNA2
MOL005016	Odoratin	Cyclin-A2	CCNA2
MOL005017	Phaseol	Cyclin-A2	CCNA2
MOL005020	dehydroglyasperins C	Cyclin-A2	CCNA2
MOL002714	baicalein	G2/mitotic-specific cyclin-B1	CCNB1
MOL002928	oroxylin a	G2/mitotic-specific cyclin-B1	CCNB1
MOL000008	apigenin	G2/mitotic-specific cyclin-B1	CCNB1
MOL000098	quercetin	G2/mitotic-specific cyclin-B1	CCNB1
MOL000173	wogonin	G1/S-specific cyclin-D1	CCND1
MOL000008	apigenin	G1/S-specific cyclin-D1	CCND1
MOL000098	quercetin	G1/S-specific cyclin-D1	CCND1
MOL002343	tetrandrine	G1/S-specific cyclin-D1	CCND1
MOL000497	licochalcone a	G1/S-specific cyclin-D1	CCND1
MOL000008	apigenin	G1/S-specific cyclin-D2	CCND2
MOL000008	apigenin	CD40 ligand	CD40LG
MOL000098	quercetin	CD40 ligand	CD40LG
MOL002714	baicalein	Cell division control protein 2 homolog	CDK1
MOL002928	oroxylin a	Cell division control protein 2 homolog	CDK1
MOL000008	apigenin	Cell division control protein 2 homolog	CDK1
MOL000098	quercetin	Cell division control protein 2 homolog	CDK1
MOL000422	kaempferol	Cell division control protein 2 homolog	CDK1
MOL000392	formononetin	Cell division protein kinase 2	CDK2
MOL002959	3'-Methoxydaidzein	Cell division protein kinase 2	CDK2
MOL004631	7,8,4'-Trihydroxyisoflavone	Cell division protein kinase 2	CDK2
MOL001689	acacetin	Cell division protein kinase 2	CDK2
MOL000173	wogonin	Cell division protein kinase 2	CDK2
MOL002917	5,2',6'-Trihydroxy-7,8-dimethoxyflavone	Cell division protein kinase 2	CDK2
MOL002932	Panicolin	Cell division protein kinase 2	CDK2
MOL002933	5,7,4'-Trihydroxy-8-methoxyflavone	Cell division protein kinase 2	CDK2
MOL000525	Norwogonin	Cell division protein kinase 2	CDK2
MOL008206	Moslosooflavone	Cell division protein kinase 2	CDK2
MOL012267	Scutevulin	Cell division protein kinase 2	CDK2
MOL000785	palmatine	Cell division protein kinase 2	CDK2
MOL001789	isoliquiritigenin	Cell division protein kinase 2	CDK2
MOL000239	Jaranol	Cell division protein kinase 2	CDK2
MOL002565	Medicarpin	Cell division protein kinase 2	CDK2
MOL000354	isorhamnetin	Cell division protein kinase 2	CDK2
MOL003656	Lupiwighteone	Cell division protein kinase 2	CDK2
MOL003896	7-Methoxy-2-methyl isoflavone	Cell division protein kinase 2	CDK2
MOL000417	Calycosin	Cell division protein kinase 2	CDK2
MOL000467	Castanin	Cell division protein kinase 2	CDK2
MOL004808	glyasperin B	Cell division protein kinase 2	CDK2
MOL004810	glyasperin F	Cell division protein kinase 2	CDK2
MOL004811	Glyasperin C	Cell division protein kinase 2	CDK2
MOL004814	Isotrifoliol	Cell division protein kinase 2	CDK2
MOL004815	(E)-1-(2,4-dihydroxyphenyl)-3-(2,2-dimethylchromen-6-yl)prop-2-en-1-one	Cell division protein kinase 2	CDK2
MOL004820	kanzonols W	Cell division protein kinase 2	CDK2
MOL004824	(2S)-6-(2,4-dihydroxyphenyl)-2-(2-hydroxypropan-2-yl)-4-methoxy-2,3-dihydrofuro[3,2-g]chromen-7-one	Cell division protein kinase 2	CDK2
MOL004827	Semilicoisoflavone B	Cell division protein kinase 2	CDK2
MOL004828	Glepidotin A	Cell division protein kinase 2	CDK2
MOL004833	Phaseolinisoflavan	Cell division protein kinase 2	CDK2
MOL004835	Glypallichalcone	Cell division protein kinase 2	CDK2
MOL004836	echinatin	Cell division protein kinase 2	CDK2
MOL004841	Licochalcone B	Cell division protein kinase 2	CDK2
MOL004848	licochalcone G	Cell division protein kinase 2	CDK2
MOL004849	3-(2,4-dihydroxyphenyl)-8-(1,1-dimethylprop-2-enyl)-7-hydroxy-5-methoxy-coumarin	Cell division protein kinase 2	CDK2
MOL004863	3-(3,4-dihydroxyphenyl)-5,7-dihydroxy-8-(3-methylbut-2-enyl)chromone	Cell division protein kinase 2	CDK2
MOL004864	5,7-dihydroxy-3-(4-methoxyphenyl)-8-(3-methylbut-2-enyl)chromone	Cell division protein kinase 2	CDK2
MOL004866	2-(3,4-dihydroxyphenyl)-5,7-dihydroxy-6-(3-methylbut-2-enyl)chromone	Cell division protein kinase 2	CDK2
MOL004882	Licocoumarone	Cell division protein kinase 2	CDK2
MOL004883	Licoisoflavone	Cell division protein kinase 2	CDK2
MOL004884	Licoisoflavone B	Cell division protein kinase 2	CDK2
MOL004885	licoisoflavanone	Cell division protein kinase 2	CDK2
MOL004891	shinpterocarpin	Cell division protein kinase 2	CDK2
MOL004898	(E)-3-[3,4-dihydroxy-5-(3-methylbut-2-enyl)phenyl]-1-(2,4-dihydroxyphenyl)prop-2-en-1-one	Cell division protein kinase 2	CDK2
MOL004904	licopyranocoumarin	Cell division protein kinase 2	CDK2
MOL004907	Glyzaglabrin	Cell division protein kinase 2	CDK2
MOL004908	Glabridin	Cell division protein kinase 2	CDK2
MOL004911	Glabrene	Cell division protein kinase 2	CDK2
MOL004912	Glabrone	Cell division protein kinase 2	CDK2
MOL004913	1,3-dihydroxy-9-methoxy-6-benzofurano[3,2-c]chromenone	Cell division protein kinase 2	CDK2
MOL004914	1,3-dihydroxy-8,9-dimethoxy-6-benzofurano[3,2-c]chromenone	Cell division protein kinase 2	CDK2
MOL004915	Eurycarpin A	Cell division protein kinase 2	CDK2
MOL004949	Isolicoflavonol	Cell division protein kinase 2	CDK2
MOL004957	HMO	Cell division protein kinase 2	CDK2
MOL004959	1-Methoxyphaseollidin	Cell division protein kinase 2	CDK2
MOL004961	Quercetin der.	Cell division protein kinase 2	CDK2
MOL004964	(Z)-1-(2,4-dihydroxyphenyl)-3-phenylprop-2-en-1-one	Cell division protein kinase 2	CDK2
MOL004966	3'-Hydroxy-4'-O-Methylglabridin	Cell division protein kinase 2	CDK2
MOL000497	licochalcone a	Cell division protein kinase 2	CDK2
MOL004974	3'-Methoxyglabridin	Cell division protein kinase 2	CDK2
MOL004978	2-[(3R)-8,8-dimethyl-3,4-dihydro-2H-pyrano[6,5-f]chromen-3-yl]-5-methoxyphenol	Cell division protein kinase 2	CDK2
MOL004990	7,2',4'-trihydroxy－5-methoxy-3－arylcoumarin	Cell division protein kinase 2	CDK2
MOL004991	7-Acetoxy-2-methylisoflavone	Cell division protein kinase 2	CDK2
MOL000500	Vestitol	Cell division protein kinase 2	CDK2
MOL005003	Licoagrocarpin	Cell division protein kinase 2	CDK2
MOL005007	Glyasperins M	Cell division protein kinase 2	CDK2
MOL005008	Glycyrrhiza flavonol A	Cell division protein kinase 2	CDK2
MOL005012	Licoagroisoflavone	Cell division protein kinase 2	CDK2
MOL005016	Odoratin	Cell division protein kinase 2	CDK2
MOL005017	Phaseol	Cell division protein kinase 2	CDK2
MOL005020	dehydroglyasperins C	Cell division protein kinase 2	CDK2
MOL000008	apigenin	Cell division protein kinase 4	CDK4
MOL002343	tetrandrine	Cell division protein kinase 4	CDK4
MOL000497	licochalcone a	Cell division protein kinase 4	CDK4
MOL000008	apigenin	Cell division protein kinase 6	CDK6
MOL002928	oroxylin a	Cell division protein kinase 7	CDK7
MOL012297	puerarin	Cyclin-dependent kinase inhibitor 1B	CDKN1B
MOL001689	acacetin	Cyclin-dependent kinase inhibitor 1	CDKN1C
MOL000173	wogonin	Cyclin-dependent kinase inhibitor 1	CDKN1C
MOL002560	chrysin	Cyclin-dependent kinase inhibitor 1	CDKN1C
MOL000008	apigenin	Cyclin-dependent kinase inhibitor 1	CDKN1C
MOL000098	quercetin	Cyclin-dependent kinase inhibitor 1	CDKN1C
MOL002343	tetrandrine	Cyclin-dependent kinase inhibitor 1	CDKN1C
MOL000008	apigenin	Cyclin-dependent kinase inhibitor 2A, isoforms 1/2/3	CDKN2A
MOL000098	quercetin	Cyclin-dependent kinase inhibitor 2A, isoforms 1/2/3	CDKN2A
MOL012297	puerarin	CDKN2A-interacting protein	CDKN2AIP
MOL004328	naringenin	Liver carboxylesterase 1	CES1
MOL000008	apigenin	CASP8 and FADD-like apoptosis regulator	CFLAR
MOL000392	formononetin	Serine/threonine-protein kinase Chk1	CHEK1
MOL002959	3'-Methoxydaidzein	Serine/threonine-protein kinase Chk1	CHEK1
MOL004631	7,8,4'-Trihydroxyisoflavone	Serine/threonine-protein kinase Chk1	CHEK1
MOL001689	acacetin	Serine/threonine-protein kinase Chk1	CHEK1
MOL000173	wogonin	Serine/threonine-protein kinase Chk1	CHEK1
MOL002917	5,2',6'-Trihydroxy-7,8-dimethoxyflavone	Serine/threonine-protein kinase Chk1	CHEK1
MOL002932	Panicolin	Serine/threonine-protein kinase Chk1	CHEK1
MOL002933	5,7,4'-Trihydroxy-8-methoxyflavone	Serine/threonine-protein kinase Chk1	CHEK1
MOL002934	NEOBAICALEIN	Serine/threonine-protein kinase Chk1	CHEK1
MOL000525	Norwogonin	Serine/threonine-protein kinase Chk1	CHEK1
MOL008206	Moslosooflavone	Serine/threonine-protein kinase Chk1	CHEK1
MOL012267	Scutevulin	Serine/threonine-protein kinase Chk1	CHEK1
MOL002668	Worenine	Serine/threonine-protein kinase Chk1	CHEK1
MOL002311	Glycyrol	Serine/threonine-protein kinase Chk1	CHEK1
MOL000239	Jaranol	Serine/threonine-protein kinase Chk1	CHEK1
MOL000354	isorhamnetin	Serine/threonine-protein kinase Chk1	CHEK1
MOL003656	Lupiwighteone	Serine/threonine-protein kinase Chk1	CHEK1
MOL003896	7-Methoxy-2-methyl isoflavone	Serine/threonine-protein kinase Chk1	CHEK1
MOL000417	Calycosin	Serine/threonine-protein kinase Chk1	CHEK1
MOL000467	Castanin	Serine/threonine-protein kinase Chk1	CHEK1
MOL004811	Glyasperin C	Serine/threonine-protein kinase Chk1	CHEK1
MOL004814	Isotrifoliol	Serine/threonine-protein kinase Chk1	CHEK1
MOL004815	(E)-1-(2,4-dihydroxyphenyl)-3-(2,2-dimethylchromen-6-yl)prop-2-en-1-one	Serine/threonine-protein kinase Chk1	CHEK1
MOL004820	kanzonols W	Serine/threonine-protein kinase Chk1	CHEK1
MOL004824	(2S)-6-(2,4-dihydroxyphenyl)-2-(2-hydroxypropan-2-yl)-4-methoxy-2,3-dihydrofuro[3,2-g]chromen-7-one	Serine/threonine-protein kinase Chk1	CHEK1
MOL004827	Semilicoisoflavone B	Serine/threonine-protein kinase Chk1	CHEK1
MOL004828	Glepidotin A	Serine/threonine-protein kinase Chk1	CHEK1
MOL004833	Phaseolinisoflavan	Serine/threonine-protein kinase Chk1	CHEK1
MOL004835	Glypallichalcone	Serine/threonine-protein kinase Chk1	CHEK1
MOL004836	echinatin	Serine/threonine-protein kinase Chk1	CHEK1
MOL004841	Licochalcone B	Serine/threonine-protein kinase Chk1	CHEK1
MOL004849	3-(2,4-dihydroxyphenyl)-8-(1,1-dimethylprop-2-enyl)-7-hydroxy-5-methoxy-coumarin	Serine/threonine-protein kinase Chk1	CHEK1
MOL004855	Licoricone	Serine/threonine-protein kinase Chk1	CHEK1
MOL004856	Gancaonin A	Serine/threonine-protein kinase Chk1	CHEK1
MOL004857	Gancaonin B	Serine/threonine-protein kinase Chk1	CHEK1
MOL004863	3-(3,4-dihydroxyphenyl)-5,7-dihydroxy-8-(3-methylbut-2-enyl)chromone	Serine/threonine-protein kinase Chk1	CHEK1
MOL004864	5,7-dihydroxy-3-(4-methoxyphenyl)-8-(3-methylbut-2-enyl)chromone	Serine/threonine-protein kinase Chk1	CHEK1
MOL004866	2-(3,4-dihydroxyphenyl)-5,7-dihydroxy-6-(3-methylbut-2-enyl)chromone	Serine/threonine-protein kinase Chk1	CHEK1
MOL004879	Glycyrin	Serine/threonine-protein kinase Chk1	CHEK1
MOL004883	Licoisoflavone	Serine/threonine-protein kinase Chk1	CHEK1
MOL004884	Licoisoflavone B	Serine/threonine-protein kinase Chk1	CHEK1
MOL004907	Glyzaglabrin	Serine/threonine-protein kinase Chk1	CHEK1
MOL004908	Glabridin	Serine/threonine-protein kinase Chk1	CHEK1
MOL004912	Glabrone	Serine/threonine-protein kinase Chk1	CHEK1
MOL004913	1,3-dihydroxy-9-methoxy-6-benzofurano[3,2-c]chromenone	Serine/threonine-protein kinase Chk1	CHEK1
MOL004914	1,3-dihydroxy-8,9-dimethoxy-6-benzofurano[3,2-c]chromenone	Serine/threonine-protein kinase Chk1	CHEK1
MOL004915	Eurycarpin A	Serine/threonine-protein kinase Chk1	CHEK1
MOL004957	HMO	Serine/threonine-protein kinase Chk1	CHEK1
MOL004964	(Z)-1-(2,4-dihydroxyphenyl)-3-phenylprop-2-en-1-one	Serine/threonine-protein kinase Chk1	CHEK1
MOL004966	3'-Hydroxy-4'-O-Methylglabridin	Serine/threonine-protein kinase Chk1	CHEK1
MOL000497	licochalcone a	Serine/threonine-protein kinase Chk1	CHEK1
MOL004974	3'-Methoxyglabridin	Serine/threonine-protein kinase Chk1	CHEK1
MOL004978	2-[(3R)-8,8-dimethyl-3,4-dihydro-2H-pyrano[6,5-f]chromen-3-yl]-5-methoxyphenol	Serine/threonine-protein kinase Chk1	CHEK1
MOL004990	7,2',4'-trihydroxy－5-methoxy-3－arylcoumarin	Serine/threonine-protein kinase Chk1	CHEK1
MOL004991	7-Acetoxy-2-methylisoflavone	Serine/threonine-protein kinase Chk1	CHEK1
MOL000500	Vestitol	Serine/threonine-protein kinase Chk1	CHEK1
MOL005000	Gancaonin G	Serine/threonine-protein kinase Chk1	CHEK1
MOL005012	Licoagroisoflavone	Serine/threonine-protein kinase Chk1	CHEK1
MOL005016	Odoratin	Serine/threonine-protein kinase Chk1	CHEK1
MOL005017	Phaseol	Serine/threonine-protein kinase Chk1	CHEK1
MOL005020	dehydroglyasperins C	Serine/threonine-protein kinase Chk1	CHEK1
MOL012297	puerarin	Serine/threonine-protein kinase Chk2	CHEK2
MOL000098	quercetin	Serine/threonine-protein kinase Chk2	CHEK2
MOL000392	formononetin	Muscarinic acetylcholine receptor M1	CHRM1
MOL000357	Sitogluside	Muscarinic acetylcholine receptor M1	CHRM1
MOL000358	beta-sitosterol	Muscarinic acetylcholine receptor M1	CHRM1
MOL000228	(2R)-7-hydroxy-5-methoxy-2-phenylchroman-4-one	Muscarinic acetylcholine receptor M1	CHRM1
MOL000612	(-)-alpha-cedrene	Muscarinic acetylcholine receptor M1	CHRM1
MOL000131	EIC	Muscarinic acetylcholine receptor M1	CHRM1
MOL000449	Stigmasterol	Muscarinic acetylcholine receptor M1	CHRM1
MOL000676	DBP	Muscarinic acetylcholine receptor M1	CHRM1
MOL003568	Patchoulene	Muscarinic acetylcholine receptor M1	CHRM1
MOL002903	(R)-Canadine	Muscarinic acetylcholine receptor M1	CHRM1
MOL001484	Inermine	Muscarinic acetylcholine receptor M1	CHRM1
MOL002565	Medicarpin	Muscarinic acetylcholine receptor M1	CHRM1
MOL003896	7-Methoxy-2-methyl isoflavone	Muscarinic acetylcholine receptor M1	CHRM1
MOL000422	kaempferol	Muscarinic acetylcholine receptor M1	CHRM1
MOL004833	Phaseolinisoflavan	Muscarinic acetylcholine receptor M1	CHRM1
MOL004835	Glypallichalcone	Muscarinic acetylcholine receptor M1	CHRM1
MOL004891	shinpterocarpin	Muscarinic acetylcholine receptor M1	CHRM1
MOL004908	Glabridin	Muscarinic acetylcholine receptor M1	CHRM1
MOL004957	HMO	Muscarinic acetylcholine receptor M1	CHRM1
MOL004964	(Z)-1-(2,4-dihydroxyphenyl)-3-phenylprop-2-en-1-one	Muscarinic acetylcholine receptor M1	CHRM1
MOL000497	licochalcone a	Muscarinic acetylcholine receptor M1	CHRM1
MOL004978	2-[(3R)-8,8-dimethyl-3,4-dihydro-2H-pyrano[6,5-f]chromen-3-yl]-5-methoxyphenol	Muscarinic acetylcholine receptor M1	CHRM1
MOL000500	Vestitol	Muscarinic acetylcholine receptor M1	CHRM1
MOL005003	Licoagrocarpin	Muscarinic acetylcholine receptor M1	CHRM1
MOL000057	DIBP	Muscarinic acetylcholine receptor M1	CHRM1
MOL000358	beta-sitosterol	Muscarinic acetylcholine receptor M2	CHRM2
MOL000131	EIC	Muscarinic acetylcholine receptor M2	CHRM2
MOL000449	Stigmasterol	Muscarinic acetylcholine receptor M2	CHRM2
MOL000676	DBP	Muscarinic acetylcholine receptor M2	CHRM2
MOL003568	Patchoulene	Muscarinic acetylcholine receptor M2	CHRM2
MOL002903	(R)-Canadine	Muscarinic acetylcholine receptor M2	CHRM2
MOL002565	Medicarpin	Muscarinic acetylcholine receptor M2	CHRM2
MOL000422	kaempferol	Muscarinic acetylcholine receptor M2	CHRM2
MOL000057	DIBP	Muscarinic acetylcholine receptor M2	CHRM2
MOL000357	Sitogluside	Muscarinic acetylcholine receptor M3	CHRM3
MOL000358	beta-sitosterol	Muscarinic acetylcholine receptor M3	CHRM3
MOL000228	(2R)-7-hydroxy-5-methoxy-2-phenylchroman-4-one	Muscarinic acetylcholine receptor M3	CHRM3
MOL002573	β-patchoulene	Muscarinic acetylcholine receptor M3	CHRM3
MOL000612	(-)-alpha-cedrene	Muscarinic acetylcholine receptor M3	CHRM3
MOL000449	Stigmasterol	Muscarinic acetylcholine receptor M3	CHRM3
MOL000676	DBP	Muscarinic acetylcholine receptor M3	CHRM3
MOL002879	Diop	Muscarinic acetylcholine receptor M3	CHRM3
MOL003568	Patchoulene	Muscarinic acetylcholine receptor M3	CHRM3
MOL002903	(R)-Canadine	Muscarinic acetylcholine receptor M3	CHRM3
MOL002904	Berlambine	Muscarinic acetylcholine receptor M3	CHRM3
MOL001484	Inermine	Muscarinic acetylcholine receptor M3	CHRM3
MOL002565	Medicarpin	Muscarinic acetylcholine receptor M3	CHRM3
MOL003896	7-Methoxy-2-methyl isoflavone	Muscarinic acetylcholine receptor M3	CHRM3
MOL000467	Castanin	Muscarinic acetylcholine receptor M3	CHRM3
MOL004891	shinpterocarpin	Muscarinic acetylcholine receptor M3	CHRM3
MOL004978	2-[(3R)-8,8-dimethyl-3,4-dihydro-2H-pyrano[6,5-f]chromen-3-yl]-5-methoxyphenol	Muscarinic acetylcholine receptor M3	CHRM3
MOL005003	Licoagrocarpin	Muscarinic acetylcholine receptor M3	CHRM3
MOL000057	DIBP	Muscarinic acetylcholine receptor M3	CHRM3
MOL000358	beta-sitosterol	Muscarinic acetylcholine receptor M4	CHRM4
MOL002903	(R)-Canadine	Muscarinic acetylcholine receptor M4	CHRM4
MOL002565	Medicarpin	Muscarinic acetylcholine receptor M4	CHRM4
MOL000500	Vestitol	Muscarinic acetylcholine receptor M4	CHRM4
MOL002903	(R)-Canadine	Muscarinic acetylcholine receptor M5	CHRM5
MOL002565	Medicarpin	Muscarinic acetylcholine receptor M5	CHRM5
MOL003896	7-Methoxy-2-methyl isoflavone	Muscarinic acetylcholine receptor M5	CHRM5
MOL005003	Licoagrocarpin	Muscarinic acetylcholine receptor M5	CHRM5
MOL000358	beta-sitosterol	Neuronal acetylcholine receptor subunit alpha-2	CHRNA2
MOL000358	beta-sitosterol	Neuronal acetylcholine receptor protein, alpha-7 chain	CHRNA7
MOL000228	(2R)-7-hydroxy-5-methoxy-2-phenylchroman-4-one	Neuronal acetylcholine receptor protein, alpha-7 chain	CHRNA7
MOL000449	Stigmasterol	Neuronal acetylcholine receptor protein, alpha-7 chain	CHRNA7
MOL000676	DBP	Neuronal acetylcholine receptor protein, alpha-7 chain	CHRNA7
MOL008206	Moslosooflavone	Neuronal acetylcholine receptor protein, alpha-7 chain	CHRNA7
MOL002565	Medicarpin	Neuronal acetylcholine receptor protein, alpha-7 chain	CHRNA7
MOL003896	7-Methoxy-2-methyl isoflavone	Neuronal acetylcholine receptor protein, alpha-7 chain	CHRNA7
MOL004891	shinpterocarpin	Neuronal acetylcholine receptor protein, alpha-7 chain	CHRNA7
MOL000098	quercetin	Inhibitor of nuclear factor kappa-B kinase subunit alpha	CHUK
MOL000098	quercetin	Claudin-4	CLDN4
MOL000098	quercetin	Collagen alpha-1(I) chain	COL1A1
MOL000098	quercetin	Collagen alpha-1(III) chain	COL3A1
MOL000098	quercetin	C-reactive protein	CRP
MOL004804	18beta-glycyrrhetinic acid	Catenin alpha-1	CTNNA1
MOL004804	18beta-glycyrrhetinic acid	Catenin beta-1	CTNNB1
MOL000449	Stigmasterol	Chymotrypsinogen B	CTRB1
MOL000098	quercetin	Cathepsin D	CTSD
MOL000098	quercetin	C-X-C motif chemokine 10	CXCL10
MOL000098	quercetin	C-X-C motif chemokine 11	CXCL11
MOL000098	quercetin	C-X-C motif chemokine 2	CXCL2
MOL002714	baicalein	Cytochrome c	CYCS
MOL000008	apigenin	Cytochrome c	CYCS
MOL012297	puerarin	Cytochrome P450 19A1	CYP19A1
MOL001689	acacetin	Cytochrome P450 19A1	CYP19A1
MOL002560	chrysin	Cytochrome P450 19A1	CYP19A1
MOL000008	apigenin	Cytochrome P450 19A1	CYP19A1
MOL004328	naringenin	Cytochrome P450 19A1	CYP19A1
MOL000098	quercetin	Cytochrome P450 1A1	CYP1A1
MOL000422	kaempferol	Cytochrome P450 1A1	CYP1A1
MOL002928	oroxylin a	Cytochrome P450 1A2	CYP1A2
MOL000098	quercetin	Cytochrome P450 1A2	CYP1A2
MOL000422	kaempferol	Cytochrome P450 1A2	CYP1A2
MOL000098	quercetin	Cytochrome P450 1B1	CYP1B1
MOL000422	kaempferol	Cytochrome P450 1B1	CYP1B1
MOL002928	oroxylin a	Cytochrome P450 2C9	CYP2C9
MOL004804	18beta-glycyrrhetinic acid	Cytochrome P450 2E1	CYP2E1
MOL003959	limonin	Cytochrome P450 3A4	CYP3A4
MOL000098	quercetin	Cytochrome P450 3A4	CYP3A4
MOL000422	kaempferol	Cytochrome P450 3A4	CYP3A4
MOL000098	quercetin	DDB1- and CUL4-associated factor 5	DCAF5
MOL000098	quercetin	Type I iodothyronine deiodinase	DIO1
MOL000422	kaempferol	Type I iodothyronine deiodinase	DIO1
MOL000392	formononetin	Beta-lactamase	DPEP1
MOL000073	ent-Epicatechin	Beta-lactamase	DPEP1
MOL000676	DBP	Beta-lactamase	DPEP1
MOL000778	6-O-E-Feruloylajugol	Beta-lactamase	DPEP1
MOL001789	isoliquiritigenin	Beta-lactamase	DPEP1
MOL001792	DFV	Beta-lactamase	DPEP1
MOL002844	Pinocembrin	Beta-lactamase	DPEP1
MOL004328	naringenin	Beta-lactamase	DPEP1
MOL004836	echinatin	Beta-lactamase	DPEP1
MOL004941	(2R)-7-hydroxy-2-(4-hydroxyphenyl)chroman-4-one	Beta-lactamase	DPEP1
MOL004964	(Z)-1-(2,4-dihydroxyphenyl)-3-phenylprop-2-en-1-one	Beta-lactamase	DPEP1
MOL000392	formononetin	Dipeptidyl peptidase IV	DPP4
MOL001689	acacetin	Dipeptidyl peptidase IV	DPP4
MOL000173	wogonin	Dipeptidyl peptidase IV	DPP4
MOL002560	chrysin	Dipeptidyl peptidase IV	DPP4
MOL002714	baicalein	Dipeptidyl peptidase IV	DPP4
MOL002909	5,7,2,5-tetrahydroxy-8,6-dimethoxyflavone	Dipeptidyl peptidase IV	DPP4
MOL002915	Salvigenin	Dipeptidyl peptidase IV	DPP4
MOL002917	5,2',6'-Trihydroxy-7,8-dimethoxyflavone	Dipeptidyl peptidase IV	DPP4
MOL002925	5,7,2',6'-Tetrahydroxyflavone	Dipeptidyl peptidase IV	DPP4
MOL002927	Skullcapflavone II	Dipeptidyl peptidase IV	DPP4
MOL002928	oroxylin a	Dipeptidyl peptidase IV	DPP4
MOL002932	Panicolin	Dipeptidyl peptidase IV	DPP4
MOL002933	5,7,4'-Trihydroxy-8-methoxyflavone	Dipeptidyl peptidase IV	DPP4
MOL002934	NEOBAICALEIN	Dipeptidyl peptidase IV	DPP4
MOL000525	Norwogonin	Dipeptidyl peptidase IV	DPP4
MOL000552	5,2'-Dihydroxy-6,7,8-trimethoxyflavone	Dipeptidyl peptidase IV	DPP4
MOL000008	apigenin	Dipeptidyl peptidase IV	DPP4
MOL008206	Moslosooflavone	Dipeptidyl peptidase IV	DPP4
MOL012240	2',3',5,7-tetrahydroxyflavone	Dipeptidyl peptidase IV	DPP4
MOL012266	rivularin	Dipeptidyl peptidase IV	DPP4
MOL012267	Scutevulin	Dipeptidyl peptidase IV	DPP4
MOL000098	quercetin	Dipeptidyl peptidase IV	DPP4
MOL000239	Jaranol	Dipeptidyl peptidase IV	DPP4
MOL002565	Medicarpin	Dipeptidyl peptidase IV	DPP4
MOL000354	isorhamnetin	Dipeptidyl peptidase IV	DPP4
MOL003656	Lupiwighteone	Dipeptidyl peptidase IV	DPP4
MOL003896	7-Methoxy-2-methyl isoflavone	Dipeptidyl peptidase IV	DPP4
MOL000417	Calycosin	Dipeptidyl peptidase IV	DPP4
MOL000422	kaempferol	Dipeptidyl peptidase IV	DPP4
MOL000467	Castanin	Dipeptidyl peptidase IV	DPP4
MOL004808	glyasperin B	Dipeptidyl peptidase IV	DPP4
MOL004811	Glyasperin C	Dipeptidyl peptidase IV	DPP4
MOL004824	(2S)-6-(2,4-dihydroxyphenyl)-2-(2-hydroxypropan-2-yl)-4-methoxy-2,3-dihydrofuro[3,2-g]chromen-7-one	Dipeptidyl peptidase IV	DPP4
MOL004828	Glepidotin A	Dipeptidyl peptidase IV	DPP4
MOL004849	3-(2,4-dihydroxyphenyl)-8-(1,1-dimethylprop-2-enyl)-7-hydroxy-5-methoxy-coumarin	Dipeptidyl peptidase IV	DPP4
MOL004856	Gancaonin A	Dipeptidyl peptidase IV	DPP4
MOL004857	Gancaonin B	Dipeptidyl peptidase IV	DPP4
MOL004864	5,7-dihydroxy-3-(4-methoxyphenyl)-8-(3-methylbut-2-enyl)chromone	Dipeptidyl peptidase IV	DPP4
MOL004866	2-(3,4-dihydroxyphenyl)-5,7-dihydroxy-6-(3-methylbut-2-enyl)chromone	Dipeptidyl peptidase IV	DPP4
MOL004879	Glycyrin	Dipeptidyl peptidase IV	DPP4
MOL004883	Licoisoflavone	Dipeptidyl peptidase IV	DPP4
MOL004907	Glyzaglabrin	Dipeptidyl peptidase IV	DPP4
MOL004912	Glabrone	Dipeptidyl peptidase IV	DPP4
MOL004915	Eurycarpin A	Dipeptidyl peptidase IV	DPP4
MOL004948	Isoglycyrol	Dipeptidyl peptidase IV	DPP4
MOL004957	HMO	Dipeptidyl peptidase IV	DPP4
MOL004961	Quercetin der.	Dipeptidyl peptidase IV	DPP4
MOL004980	Inflacoumarin A	Dipeptidyl peptidase IV	DPP4
MOL004990	7,2',4'-trihydroxy－5-methoxy-3－arylcoumarin	Dipeptidyl peptidase IV	DPP4
MOL004991	7-Acetoxy-2-methylisoflavone	Dipeptidyl peptidase IV	DPP4
MOL000500	Vestitol	Dipeptidyl peptidase IV	DPP4
MOL005000	Gancaonin G	Dipeptidyl peptidase IV	DPP4
MOL005008	Glycyrrhiza flavonol A	Dipeptidyl peptidase IV	DPP4
MOL005012	Licoagroisoflavone	Dipeptidyl peptidase IV	DPP4
MOL005016	Odoratin	Dipeptidyl peptidase IV	DPP4
MOL000358	beta-sitosterol	Dopamine D1 receptor	DRD1
MOL000228	(2R)-7-hydroxy-5-methoxy-2-phenylchroman-4-one	Dopamine D1 receptor	DRD1
MOL002903	(R)-Canadine	Dopamine D1 receptor	DRD1
MOL002565	Medicarpin	Dopamine D1 receptor	DRD1
MOL003896	7-Methoxy-2-methyl isoflavone	Dopamine D1 receptor	DRD1
MOL000467	Castanin	Dopamine D1 receptor	DRD1
MOL002903	(R)-Canadine	D(1B) dopamine receptor	DRD5
MOL000098	quercetin	Dual oxidase 2	DUOX2
MOL000098	quercetin	Transcription factor E2F1	E2F1
MOL002343	tetrandrine	Transcription factor E2F1	E2F1
MOL000098	quercetin	Transcription factor E2F2	E2F2
MOL000008	apigenin	Eukaryotic translation elongation factor 1 epsilon-1	EEF1E1
MOL000098	quercetin	Pro-epidermal growth factor	EGF
MOL000098	quercetin	Epidermal growth factor receptor	EGFR
MOL002714	baicalein	Egl nine homolog 1	EGLN1
MOL000173	wogonin	Eukaryotic translation initiation factor 6	EIF6
MOL000008	apigenin	Eukaryotic translation initiation factor 6	EIF6
MOL000098	quercetin	Eukaryotic translation initiation factor 6	EIF6
MOL000497	licochalcone a	Eukaryotic translation initiation factor 6	EIF6
MOL000098	quercetin	ETS domain-containing protein Elk-1	ELK1
MOL000098	quercetin	Receptor tyrosine-protein kinase erbB-2	ERBB2
MOL000098	quercetin	Receptor tyrosine-protein kinase erbB-3	ERBB3
MOL000392	formononetin	Estrogen receptor	ESR1
MOL002959	3'-Methoxydaidzein	Estrogen receptor	ESR1
MOL012297	puerarin	Estrogen receptor	ESR1
MOL004631	7,8,4'-Trihydroxyisoflavone	Estrogen receptor	ESR1
MOL000173	wogonin	Estrogen receptor	ESR1
MOL000228	(2R)-7-hydroxy-5-methoxy-2-phenylchroman-4-one	Estrogen receptor	ESR1
MOL002933	5,7,4'-Trihydroxy-8-methoxyflavone	Estrogen receptor	ESR1
MOL002934	NEOBAICALEIN	Estrogen receptor	ESR1
MOL000073	ent-Epicatechin	Estrogen receptor	ESR1
MOL001458	coptisine	Estrogen receptor	ESR1
MOL002897	epiberberine	Estrogen receptor	ESR1
MOL001454	berberine	Estrogen receptor	ESR1
MOL002894	berberrubine	Estrogen receptor	ESR1
MOL002898	groenlandicine	Estrogen receptor	ESR1
MOL000778	6-O-E-Feruloylajugol	Estrogen receptor	ESR1
MOL000785	palmatine	Estrogen receptor	ESR1
MOL002668	Worenine	Estrogen receptor	ESR1
MOL001789	isoliquiritigenin	Estrogen receptor	ESR1
MOL001792	DFV	Estrogen receptor	ESR1
MOL002311	Glycyrol	Estrogen receptor	ESR1
MOL002565	Medicarpin	Estrogen receptor	ESR1
MOL002844	Pinocembrin	Estrogen receptor	ESR1
MOL000354	isorhamnetin	Estrogen receptor	ESR1
MOL003656	Lupiwighteone	Estrogen receptor	ESR1
MOL003896	7-Methoxy-2-methyl isoflavone	Estrogen receptor	ESR1
MOL000417	Calycosin	Estrogen receptor	ESR1
MOL004328	naringenin	Estrogen receptor	ESR1
MOL000467	Castanin	Estrogen receptor	ESR1
MOL004805	(2S)-2-[4-hydroxy-3-(3-methylbut-2-enyl)phenyl]-8,8-dimethyl-2,3-dihydropyrano[2,3-f]chromen-4-one	Estrogen receptor	ESR1
MOL004806	euchrenone	Estrogen receptor	ESR1
MOL004808	glyasperin B	Estrogen receptor	ESR1
MOL004810	glyasperin F	Estrogen receptor	ESR1
MOL004811	Glyasperin C	Estrogen receptor	ESR1
MOL004814	Isotrifoliol	Estrogen receptor	ESR1
MOL004815	(E)-1-(2,4-dihydroxyphenyl)-3-(2,2-dimethylchromen-6-yl)prop-2-en-1-one	Estrogen receptor	ESR1
MOL004820	kanzonols W	Estrogen receptor	ESR1
MOL004824	(2S)-6-(2,4-dihydroxyphenyl)-2-(2-hydroxypropan-2-yl)-4-methoxy-2,3-dihydrofuro[3,2-g]chromen-7-one	Estrogen receptor	ESR1
MOL004827	Semilicoisoflavone B	Estrogen receptor	ESR1
MOL004828	Glepidotin A	Estrogen receptor	ESR1
MOL004829	Glepidotin B	Estrogen receptor	ESR1
MOL004833	Phaseolinisoflavan	Estrogen receptor	ESR1
MOL004835	Glypallichalcone	Estrogen receptor	ESR1
MOL004836	echinatin	Estrogen receptor	ESR1
MOL004838	8-(6-hydroxy-2-benzofuranyl)-2,2-dimethyl-5-chromenol	Estrogen receptor	ESR1
MOL004841	Licochalcone B	Estrogen receptor	ESR1
MOL004848	licochalcone G	Estrogen receptor	ESR1
MOL004849	3-(2,4-dihydroxyphenyl)-8-(1,1-dimethylprop-2-enyl)-7-hydroxy-5-methoxy-coumarin	Estrogen receptor	ESR1
MOL004855	Licoricone	Estrogen receptor	ESR1
MOL004856	Gancaonin A	Estrogen receptor	ESR1
MOL004857	Gancaonin B	Estrogen receptor	ESR1
MOL004863	3-(3,4-dihydroxyphenyl)-5,7-dihydroxy-8-(3-methylbut-2-enyl)chromone	Estrogen receptor	ESR1
MOL004864	5,7-dihydroxy-3-(4-methoxyphenyl)-8-(3-methylbut-2-enyl)chromone	Estrogen receptor	ESR1
MOL004879	Glycyrin	Estrogen receptor	ESR1
MOL004882	Licocoumarone	Estrogen receptor	ESR1
MOL004883	Licoisoflavone	Estrogen receptor	ESR1
MOL004884	Licoisoflavone B	Estrogen receptor	ESR1
MOL004885	licoisoflavanone	Estrogen receptor	ESR1
MOL004891	shinpterocarpin	Estrogen receptor	ESR1
MOL004898	(E)-3-[3,4-dihydroxy-5-(3-methylbut-2-enyl)phenyl]-1-(2,4-dihydroxyphenyl)prop-2-en-1-one	Estrogen receptor	ESR1
MOL004904	licopyranocoumarin	Estrogen receptor	ESR1
MOL004907	Glyzaglabrin	Estrogen receptor	ESR1
MOL004908	Glabridin	Estrogen receptor	ESR1
MOL004910	Glabranin	Estrogen receptor	ESR1
MOL004911	Glabrene	Estrogen receptor	ESR1
MOL004912	Glabrone	Estrogen receptor	ESR1
MOL004913	1,3-dihydroxy-9-methoxy-6-benzofurano[3,2-c]chromenone	Estrogen receptor	ESR1
MOL004914	1,3-dihydroxy-8,9-dimethoxy-6-benzofurano[3,2-c]chromenone	Estrogen receptor	ESR1
MOL004915	Eurycarpin A	Estrogen receptor	ESR1
MOL004935	Sigmoidin-B	Estrogen receptor	ESR1
MOL004941	(2R)-7-hydroxy-2-(4-hydroxyphenyl)chroman-4-one	Estrogen receptor	ESR1
MOL004945	(2S)-7-hydroxy-2-(4-hydroxyphenyl)-8-(3-methylbut-2-enyl)chroman-4-one	Estrogen receptor	ESR1
MOL004948	Isoglycyrol	Estrogen receptor	ESR1
MOL004949	Isolicoflavonol	Estrogen receptor	ESR1
MOL004957	HMO	Estrogen receptor	ESR1
MOL004959	1-Methoxyphaseollidin	Estrogen receptor	ESR1
MOL004961	Quercetin der.	Estrogen receptor	ESR1
MOL004964	(Z)-1-(2,4-dihydroxyphenyl)-3-phenylprop-2-en-1-one	Estrogen receptor	ESR1
MOL004966	3'-Hydroxy-4'-O-Methylglabridin	Estrogen receptor	ESR1
MOL000497	licochalcone a	Estrogen receptor	ESR1
MOL004974	3'-Methoxyglabridin	Estrogen receptor	ESR1
MOL004978	2-[(3R)-8,8-dimethyl-3,4-dihydro-2H-pyrano[6,5-f]chromen-3-yl]-5-methoxyphenol	Estrogen receptor	ESR1
MOL004980	Inflacoumarin A	Estrogen receptor	ESR1
MOL004988	Kanzonol F	Estrogen receptor	ESR1
MOL004989	6-prenylated eriodictyol	Estrogen receptor	ESR1
MOL004990	7,2',4'-trihydroxy－5-methoxy-3－arylcoumarin	Estrogen receptor	ESR1
MOL004991	7-Acetoxy-2-methylisoflavone	Estrogen receptor	ESR1
MOL004993	8-prenylated eriodictyol	Estrogen receptor	ESR1
MOL000500	Vestitol	Estrogen receptor	ESR1
MOL005000	Gancaonin G	Estrogen receptor	ESR1
MOL005001	Gancaonin H	Estrogen receptor	ESR1
MOL005003	Licoagrocarpin	Estrogen receptor	ESR1
MOL005007	Glyasperins M	Estrogen receptor	ESR1
MOL005008	Glycyrrhiza flavonol A	Estrogen receptor	ESR1
MOL005012	Licoagroisoflavone	Estrogen receptor	ESR1
MOL005016	Odoratin	Estrogen receptor	ESR1
MOL005017	Phaseol	Estrogen receptor	ESR1
MOL005018	Xambioona	Estrogen receptor	ESR1
MOL005020	dehydroglyasperins C	Estrogen receptor	ESR1
MOL000392	formononetin	Estrogen receptor beta	ESR2
MOL002959	3'-Methoxydaidzein	Estrogen receptor beta	ESR2
MOL004631	7,8,4'-Trihydroxyisoflavone	Estrogen receptor beta	ESR2
MOL002917	5,2',6'-Trihydroxy-7,8-dimethoxyflavone	Estrogen receptor beta	ESR2
MOL002932	Panicolin	Estrogen receptor beta	ESR2
MOL002934	NEOBAICALEIN	Estrogen receptor beta	ESR2
MOL000552	5,2'-Dihydroxy-6,7,8-trimethoxyflavone	Estrogen receptor beta	ESR2
MOL008206	Moslosooflavone	Estrogen receptor beta	ESR2
MOL012266	rivularin	Estrogen receptor beta	ESR2
MOL000785	palmatine	Estrogen receptor beta	ESR2
MOL001789	isoliquiritigenin	Estrogen receptor beta	ESR2
MOL000239	Jaranol	Estrogen receptor beta	ESR2
MOL002565	Medicarpin	Estrogen receptor beta	ESR2
MOL000354	isorhamnetin	Estrogen receptor beta	ESR2
MOL003656	Lupiwighteone	Estrogen receptor beta	ESR2
MOL003896	7-Methoxy-2-methyl isoflavone	Estrogen receptor beta	ESR2
MOL000417	Calycosin	Estrogen receptor beta	ESR2
MOL000467	Castanin	Estrogen receptor beta	ESR2
MOL004805	(2S)-2-[4-hydroxy-3-(3-methylbut-2-enyl)phenyl]-8,8-dimethyl-2,3-dihydropyrano[2,3-f]chromen-4-one	Estrogen receptor beta	ESR2
MOL004806	euchrenone	Estrogen receptor beta	ESR2
MOL004808	glyasperin B	Estrogen receptor beta	ESR2
MOL004810	glyasperin F	Estrogen receptor beta	ESR2
MOL004811	Glyasperin C	Estrogen receptor beta	ESR2
MOL004814	Isotrifoliol	Estrogen receptor beta	ESR2
MOL004815	(E)-1-(2,4-dihydroxyphenyl)-3-(2,2-dimethylchromen-6-yl)prop-2-en-1-one	Estrogen receptor beta	ESR2
MOL004820	kanzonols W	Estrogen receptor beta	ESR2
MOL004824	(2S)-6-(2,4-dihydroxyphenyl)-2-(2-hydroxypropan-2-yl)-4-methoxy-2,3-dihydrofuro[3,2-g]chromen-7-one	Estrogen receptor beta	ESR2
MOL004833	Phaseolinisoflavan	Estrogen receptor beta	ESR2
MOL004835	Glypallichalcone	Estrogen receptor beta	ESR2
MOL004841	Licochalcone B	Estrogen receptor beta	ESR2
MOL004848	licochalcone G	Estrogen receptor beta	ESR2
MOL004849	3-(2,4-dihydroxyphenyl)-8-(1,1-dimethylprop-2-enyl)-7-hydroxy-5-methoxy-coumarin	Estrogen receptor beta	ESR2
MOL004856	Gancaonin A	Estrogen receptor beta	ESR2
MOL004857	Gancaonin B	Estrogen receptor beta	ESR2
MOL004864	5,7-dihydroxy-3-(4-methoxyphenyl)-8-(3-methylbut-2-enyl)chromone	Estrogen receptor beta	ESR2
MOL004879	Glycyrin	Estrogen receptor beta	ESR2
MOL004882	Licocoumarone	Estrogen receptor beta	ESR2
MOL004884	Licoisoflavone B	Estrogen receptor beta	ESR2
MOL004885	licoisoflavanone	Estrogen receptor beta	ESR2
MOL004891	shinpterocarpin	Estrogen receptor beta	ESR2
MOL004907	Glyzaglabrin	Estrogen receptor beta	ESR2
MOL004908	Glabridin	Estrogen receptor beta	ESR2
MOL004911	Glabrene	Estrogen receptor beta	ESR2
MOL004912	Glabrone	Estrogen receptor beta	ESR2
MOL004913	1,3-dihydroxy-9-methoxy-6-benzofurano[3,2-c]chromenone	Estrogen receptor beta	ESR2
MOL004915	Eurycarpin A	Estrogen receptor beta	ESR2
MOL004945	(2S)-7-hydroxy-2-(4-hydroxyphenyl)-8-(3-methylbut-2-enyl)chroman-4-one	Estrogen receptor beta	ESR2
MOL004957	HMO	Estrogen receptor beta	ESR2
MOL004959	1-Methoxyphaseollidin	Estrogen receptor beta	ESR2
MOL004961	Quercetin der.	Estrogen receptor beta	ESR2
MOL004966	3'-Hydroxy-4'-O-Methylglabridin	Estrogen receptor beta	ESR2
MOL000497	licochalcone a	Estrogen receptor beta	ESR2
MOL004974	3'-Methoxyglabridin	Estrogen receptor beta	ESR2
MOL004978	2-[(3R)-8,8-dimethyl-3,4-dihydro-2H-pyrano[6,5-f]chromen-3-yl]-5-methoxyphenol	Estrogen receptor beta	ESR2
MOL004988	Kanzonol F	Estrogen receptor beta	ESR2
MOL004990	7,2',4'-trihydroxy－5-methoxy-3－arylcoumarin	Estrogen receptor beta	ESR2
MOL000500	Vestitol	Estrogen receptor beta	ESR2
MOL005000	Gancaonin G	Estrogen receptor beta	ESR2
MOL005003	Licoagrocarpin	Estrogen receptor beta	ESR2
MOL005007	Glyasperins M	Estrogen receptor beta	ESR2
MOL005008	Glycyrrhiza flavonol A	Estrogen receptor beta	ESR2
MOL005012	Licoagroisoflavone	Estrogen receptor beta	ESR2
MOL005016	Odoratin	Estrogen receptor beta	ESR2
MOL005018	Xambioona	Estrogen receptor beta	ESR2
MOL005020	dehydroglyasperins C	Estrogen receptor beta	ESR2
MOL000357	Sitogluside	Coagulation factor Xa	F10
MOL002909	5,7,2,5-tetrahydroxy-8,6-dimethoxyflavone	Coagulation factor Xa	F10
MOL002912	Dihydrobaicalin	Coagulation factor Xa	F10
MOL002915	Salvigenin	Coagulation factor Xa	F10
MOL002917	5,2',6'-Trihydroxy-7,8-dimethoxyflavone	Coagulation factor Xa	F10
MOL002927	Skullcapflavone II	Coagulation factor Xa	F10
MOL002934	NEOBAICALEIN	Coagulation factor Xa	F10
MOL002935	Baicalin	Coagulation factor Xa	F10
MOL000552	5,2'-Dihydroxy-6,7,8-trimethoxyflavone	Coagulation factor Xa	F10
MOL000008	apigenin	Coagulation factor Xa	F10
MOL012266	rivularin	Coagulation factor Xa	F10
MOL001454	berberine	Coagulation factor Xa	F10
MOL001457	columbamine	Coagulation factor Xa	F10
MOL002898	groenlandicine	Coagulation factor Xa	F10
MOL002903	(R)-Canadine	Coagulation factor Xa	F10
MOL002904	Berlambine	Coagulation factor Xa	F10
MOL000098	quercetin	Coagulation factor Xa	F10
MOL003656	Lupiwighteone	Coagulation factor Xa	F10
MOL004805	(2S)-2-[4-hydroxy-3-(3-methylbut-2-enyl)phenyl]-8,8-dimethyl-2,3-dihydropyrano[2,3-f]chromen-4-one	Coagulation factor Xa	F10
MOL004806	euchrenone	Coagulation factor Xa	F10
MOL004808	glyasperin B	Coagulation factor Xa	F10
MOL004810	glyasperin F	Coagulation factor Xa	F10
MOL004811	Glyasperin C	Coagulation factor Xa	F10
MOL004815	(E)-1-(2,4-dihydroxyphenyl)-3-(2,2-dimethylchromen-6-yl)prop-2-en-1-one	Coagulation factor Xa	F10
MOL004820	kanzonols W	Coagulation factor Xa	F10
MOL004824	(2S)-6-(2,4-dihydroxyphenyl)-2-(2-hydroxypropan-2-yl)-4-methoxy-2,3-dihydrofuro[3,2-g]chromen-7-one	Coagulation factor Xa	F10
MOL004827	Semilicoisoflavone B	Coagulation factor Xa	F10
MOL004828	Glepidotin A	Coagulation factor Xa	F10
MOL004829	Glepidotin B	Coagulation factor Xa	F10
MOL004833	Phaseolinisoflavan	Coagulation factor Xa	F10
MOL004848	licochalcone G	Coagulation factor Xa	F10
MOL004849	3-(2,4-dihydroxyphenyl)-8-(1,1-dimethylprop-2-enyl)-7-hydroxy-5-methoxy-coumarin	Coagulation factor Xa	F10
MOL004855	Licoricone	Coagulation factor Xa	F10
MOL004856	Gancaonin A	Coagulation factor Xa	F10
MOL004857	Gancaonin B	Coagulation factor Xa	F10
MOL004863	3-(3,4-dihydroxyphenyl)-5,7-dihydroxy-8-(3-methylbut-2-enyl)chromone	Coagulation factor Xa	F10
MOL004864	5,7-dihydroxy-3-(4-methoxyphenyl)-8-(3-methylbut-2-enyl)chromone	Coagulation factor Xa	F10
MOL004866	2-(3,4-dihydroxyphenyl)-5,7-dihydroxy-6-(3-methylbut-2-enyl)chromone	Coagulation factor Xa	F10
MOL004879	Glycyrin	Coagulation factor Xa	F10
MOL004883	Licoisoflavone	Coagulation factor Xa	F10
MOL004884	Licoisoflavone B	Coagulation factor Xa	F10
MOL004885	licoisoflavanone	Coagulation factor Xa	F10
MOL004903	liquiritin	Coagulation factor Xa	F10
MOL004904	licopyranocoumarin	Coagulation factor Xa	F10
MOL004910	Glabranin	Coagulation factor Xa	F10
MOL004911	Glabrene	Coagulation factor Xa	F10
MOL004912	Glabrone	Coagulation factor Xa	F10
MOL004915	Eurycarpin A	Coagulation factor Xa	F10
MOL004935	Sigmoidin-B	Coagulation factor Xa	F10
MOL004945	(2S)-7-hydroxy-2-(4-hydroxyphenyl)-8-(3-methylbut-2-enyl)chroman-4-one	Coagulation factor Xa	F10
MOL004949	Isolicoflavonol	Coagulation factor Xa	F10
MOL004959	1-Methoxyphaseollidin	Coagulation factor Xa	F10
MOL004966	3'-Hydroxy-4'-O-Methylglabridin	Coagulation factor Xa	F10
MOL000497	licochalcone a	Coagulation factor Xa	F10
MOL004974	3'-Methoxyglabridin	Coagulation factor Xa	F10
MOL004978	2-[(3R)-8,8-dimethyl-3,4-dihydro-2H-pyrano[6,5-f]chromen-3-yl]-5-methoxyphenol	Coagulation factor Xa	F10
MOL004980	Inflacoumarin A	Coagulation factor Xa	F10
MOL004988	Kanzonol F	Coagulation factor Xa	F10
MOL004989	6-prenylated eriodictyol	Coagulation factor Xa	F10
MOL004993	8-prenylated eriodictyol	Coagulation factor Xa	F10
MOL005000	Gancaonin G	Coagulation factor Xa	F10
MOL005001	Gancaonin H	Coagulation factor Xa	F10
MOL005003	Licoagrocarpin	Coagulation factor Xa	F10
MOL005007	Glyasperins M	Coagulation factor Xa	F10
MOL005008	Glycyrrhiza flavonol A	Coagulation factor Xa	F10
MOL005012	Licoagroisoflavone	Coagulation factor Xa	F10
MOL005018	Xambioona	Coagulation factor Xa	F10
MOL005020	dehydroglyasperins C	Coagulation factor Xa	F10
MOL001789	isoliquiritigenin	Junctional adhesion molecule A	F11R
MOL000392	formononetin	Thrombin	F2
MOL002560	chrysin	Thrombin	F2
MOL002909	5,7,2,5-tetrahydroxy-8,6-dimethoxyflavone	Thrombin	F2
MOL002915	Salvigenin	Thrombin	F2
MOL002927	Skullcapflavone II	Thrombin	F2
MOL002934	NEOBAICALEIN	Thrombin	F2
MOL000552	5,2'-Dihydroxy-6,7,8-trimethoxyflavone	Thrombin	F2
MOL008206	Moslosooflavone	Thrombin	F2
MOL012266	rivularin	Thrombin	F2
MOL000098	quercetin	Thrombin	F2
MOL002311	Glycyrol	Thrombin	F2
MOL000354	isorhamnetin	Thrombin	F2
MOL003656	Lupiwighteone	Thrombin	F2
MOL003896	7-Methoxy-2-methyl isoflavone	Thrombin	F2
MOL000422	kaempferol	Thrombin	F2
MOL000467	Castanin	Thrombin	F2
MOL004808	glyasperin B	Thrombin	F2
MOL004811	Glyasperin C	Thrombin	F2
MOL004824	(2S)-6-(2,4-dihydroxyphenyl)-2-(2-hydroxypropan-2-yl)-4-methoxy-2,3-dihydrofuro[3,2-g]chromen-7-one	Thrombin	F2
MOL004827	Semilicoisoflavone B	Thrombin	F2
MOL004828	Glepidotin A	Thrombin	F2
MOL004849	3-(2,4-dihydroxyphenyl)-8-(1,1-dimethylprop-2-enyl)-7-hydroxy-5-methoxy-coumarin	Thrombin	F2
MOL004855	Licoricone	Thrombin	F2
MOL004856	Gancaonin A	Thrombin	F2
MOL004857	Gancaonin B	Thrombin	F2
MOL004863	3-(3,4-dihydroxyphenyl)-5,7-dihydroxy-8-(3-methylbut-2-enyl)chromone	Thrombin	F2
MOL004866	2-(3,4-dihydroxyphenyl)-5,7-dihydroxy-6-(3-methylbut-2-enyl)chromone	Thrombin	F2
MOL004879	Glycyrin	Thrombin	F2
MOL004883	Licoisoflavone	Thrombin	F2
MOL004884	Licoisoflavone B	Thrombin	F2
MOL004904	licopyranocoumarin	Thrombin	F2
MOL004912	Glabrone	Thrombin	F2
MOL004915	Eurycarpin A	Thrombin	F2
MOL004949	Isolicoflavonol	Thrombin	F2
MOL004959	1-Methoxyphaseollidin	Thrombin	F2
MOL004980	Inflacoumarin A	Thrombin	F2
MOL004991	7-Acetoxy-2-methylisoflavone	Thrombin	F2
MOL005000	Gancaonin G	Thrombin	F2
MOL005003	Licoagrocarpin	Thrombin	F2
MOL005012	Licoagroisoflavone	Thrombin	F2
MOL005017	Phaseol	Thrombin	F2
MOL012297	puerarin	Proteinase-activated receptor 1	F2R
MOL000098	quercetin	Tissue factor	F3
MOL002915	Salvigenin	Coagulation factor VII	F7
MOL002927	Skullcapflavone II	Coagulation factor VII	F7
MOL002934	NEOBAICALEIN	Coagulation factor VII	F7
MOL000552	5,2'-Dihydroxy-6,7,8-trimethoxyflavone	Coagulation factor VII	F7
MOL000008	apigenin	Coagulation factor VII	F7
MOL012266	rivularin	Coagulation factor VII	F7
MOL001457	columbamine	Coagulation factor VII	F7
MOL002904	Berlambine	Coagulation factor VII	F7
MOL000785	palmatine	Coagulation factor VII	F7
MOL000098	quercetin	Coagulation factor VII	F7
MOL000354	isorhamnetin	Coagulation factor VII	F7
MOL000422	kaempferol	Coagulation factor VII	F7
MOL004808	glyasperin B	Coagulation factor VII	F7
MOL004824	(2S)-6-(2,4-dihydroxyphenyl)-2-(2-hydroxypropan-2-yl)-4-methoxy-2,3-dihydrofuro[3,2-g]chromen-7-one	Coagulation factor VII	F7
MOL004827	Semilicoisoflavone B	Coagulation factor VII	F7
MOL004828	Glepidotin A	Coagulation factor VII	F7
MOL004829	Glepidotin B	Coagulation factor VII	F7
MOL004849	3-(2,4-dihydroxyphenyl)-8-(1,1-dimethylprop-2-enyl)-7-hydroxy-5-methoxy-coumarin	Coagulation factor VII	F7
MOL004857	Gancaonin B	Coagulation factor VII	F7
MOL004866	2-(3,4-dihydroxyphenyl)-5,7-dihydroxy-6-(3-methylbut-2-enyl)chromone	Coagulation factor VII	F7
MOL004885	licoisoflavanone	Coagulation factor VII	F7
MOL004903	liquiritin	Coagulation factor VII	F7
MOL004904	licopyranocoumarin	Coagulation factor VII	F7
MOL004966	3'-Hydroxy-4'-O-Methylglabridin	Coagulation factor VII	F7
MOL004974	3'-Methoxyglabridin	Coagulation factor VII	F7
MOL004989	6-prenylated eriodictyol	Coagulation factor VII	F7
MOL004993	8-prenylated eriodictyol	Coagulation factor VII	F7
MOL005007	Glyasperins M	Coagulation factor VII	F7
MOL005008	Glycyrrhiza flavonol A	Coagulation factor VII	F7
MOL002714	baicalein	Fatty acid-binding protein, epidermal	FABP5
MOL012297	puerarin	Tumor necrosis factor receptor superfamily member 6	FAS
MOL001689	acacetin	Tumor necrosis factor ligand superfamily member 6	FASLG
MOL001689	acacetin	Fatty acid synthase	FASN
MOL004328	naringenin	Fatty acid synthase	FASN
MOL000008	apigenin	Low affinity immunoglobulin epsilon Fc receptor	FCER2
MOL002343	tetrandrine	Low affinity immunoglobulin epsilon Fc receptor	FCER2
MOL000173	wogonin	Fibronectin	FN1
MOL012297	puerarin	Proto-oncogene c-Fos	FOS
MOL002714	baicalein	Proto-oncogene c-Fos	FOS
MOL000008	apigenin	Proto-oncogene c-Fos	FOS
MOL000098	quercetin	Proto-oncogene c-Fos	FOS
MOL002343	tetrandrine	Proto-oncogene c-Fos	FOS
MOL001789	isoliquiritigenin	Proto-oncogene c-Fos	FOS
MOL002714	baicalein	Fos-related antigen 1	FOSL1
MOL002714	baicalein	Fos-related antigen 2	FOSL2
MOL000497	licochalcone a	Fos-related antigen 2	FOSL2
MOL000008	apigenin	Sodium/potassium-transporting ATPase subunit gamma	FXYD2
MOL001789	isoliquiritigenin	Gamma-aminobutyric acid type B receptor subunit 1	GABBR1
MOL000358	beta-sitosterol	Gamma-aminobutyric acid receptor subunit alpha-1	GABRA1
MOL000173	wogonin	Gamma-aminobutyric acid receptor subunit alpha-1	GABRA1
MOL000228	(2R)-7-hydroxy-5-methoxy-2-phenylchroman-4-one	Gamma-aminobutyric acid receptor subunit alpha-1	GABRA1
MOL002560	chrysin	Gamma-aminobutyric acid receptor subunit alpha-1	GABRA1
MOL002573	β-patchoulene	Gamma-aminobutyric acid receptor subunit alpha-1	GABRA1
MOL000612	(-)-alpha-cedrene	Gamma-aminobutyric acid receptor subunit alpha-1	GABRA1
MOL000131	EIC	Gamma-aminobutyric acid receptor subunit alpha-1	GABRA1
MOL000449	Stigmasterol	Gamma-aminobutyric acid receptor subunit alpha-1	GABRA1
MOL000676	DBP	Gamma-aminobutyric acid receptor subunit alpha-1	GABRA1
MOL003568	Patchoulene	Gamma-aminobutyric acid receptor subunit alpha-1	GABRA1
MOL008206	Moslosooflavone	Gamma-aminobutyric acid receptor subunit alpha-1	GABRA1
MOL000622	Magnograndiolide	Gamma-aminobutyric acid receptor subunit alpha-1	GABRA1
MOL000098	quercetin	Gamma-aminobutyric acid receptor subunit alpha-1	GABRA1
MOL002844	Pinocembrin	Gamma-aminobutyric acid receptor subunit alpha-1	GABRA1
MOL000354	isorhamnetin	Gamma-aminobutyric acid receptor subunit alpha-1	GABRA1
MOL003896	7-Methoxy-2-methyl isoflavone	Gamma-aminobutyric acid receptor subunit alpha-1	GABRA1
MOL000422	kaempferol	Gamma-aminobutyric acid receptor subunit alpha-1	GABRA1
MOL004941	(2R)-7-hydroxy-2-(4-hydroxyphenyl)chroman-4-one	Gamma-aminobutyric acid receptor subunit alpha-1	GABRA1
MOL004964	(Z)-1-(2,4-dihydroxyphenyl)-3-phenylprop-2-en-1-one	Gamma-aminobutyric acid receptor subunit alpha-1	GABRA1
MOL004991	7-Acetoxy-2-methylisoflavone	Gamma-aminobutyric acid receptor subunit alpha-1	GABRA1
MOL000057	DIBP	Gamma-aminobutyric acid receptor subunit alpha-1	GABRA1
MOL000358	beta-sitosterol	Gamma-aminobutyric-acid receptor alpha-2 subunit	GABRA2
MOL002573	β-patchoulene	Gamma-aminobutyric-acid receptor alpha-2 subunit	GABRA2
MOL000612	(-)-alpha-cedrene	Gamma-aminobutyric-acid receptor alpha-2 subunit	GABRA2
MOL000131	EIC	Gamma-aminobutyric-acid receptor alpha-2 subunit	GABRA2
MOL003568	Patchoulene	Gamma-aminobutyric-acid receptor alpha-2 subunit	GABRA2
MOL000622	Magnograndiolide	Gamma-aminobutyric-acid receptor alpha-2 subunit	GABRA2
MOL000422	kaempferol	Gamma-aminobutyric-acid receptor alpha-2 subunit	GABRA2
MOL000358	beta-sitosterol	Gamma-aminobutyric-acid receptor alpha-3 subunit	GABRA3
MOL000449	Stigmasterol	Gamma-aminobutyric-acid receptor alpha-3 subunit	GABRA3
MOL000358	beta-sitosterol	Gamma-aminobutyric-acid receptor alpha-5 subunit	GABRA5
MOL002573	β-patchoulene	Gamma-aminobutyric-acid receptor subunit alpha-6	GABRA6
MOL000131	EIC	Gamma-aminobutyric-acid receptor subunit alpha-6	GABRA6
MOL000676	DBP	Gamma-aminobutyric-acid receptor subunit alpha-6	GABRA6
MOL000622	Magnograndiolide	Gamma-aminobutyric-acid receptor subunit alpha-6	GABRA6
MOL000098	quercetin	Gap junction alpha-1 protein	GJA1
MOL004804	18beta-glycyrrhetinic acid	Gap junction alpha-1 protein	GJA1
MOL004328	naringenin	Aspartate aminotransferase, cytoplasmic	GOT1
MOL012297	puerarin	Alanine aminotransferase 1	GPT
MOL000622	Magnograndiolide	Glutamate receptor 2	GRIA2
MOL000354	isorhamnetin	Glutamate receptor 2	GRIA2
MOL000392	formononetin	Glycogen synthase kinase-3 beta	GSK3B
MOL002959	3'-Methoxydaidzein	Glycogen synthase kinase-3 beta	GSK3B
MOL012297	puerarin	Glycogen synthase kinase-3 beta	GSK3B
MOL000173	wogonin	Glycogen synthase kinase-3 beta	GSK3B
MOL002933	5,7,4'-Trihydroxy-8-methoxyflavone	Glycogen synthase kinase-3 beta	GSK3B
MOL002934	NEOBAICALEIN	Glycogen synthase kinase-3 beta	GSK3B
MOL000676	DBP	Glycogen synthase kinase-3 beta	GSK3B
MOL008206	Moslosooflavone	Glycogen synthase kinase-3 beta	GSK3B
MOL012267	Scutevulin	Glycogen synthase kinase-3 beta	GSK3B
MOL000778	6-O-E-Feruloylajugol	Glycogen synthase kinase-3 beta	GSK3B
MOL001789	isoliquiritigenin	Glycogen synthase kinase-3 beta	GSK3B
MOL002311	Glycyrol	Glycogen synthase kinase-3 beta	GSK3B
MOL000354	isorhamnetin	Glycogen synthase kinase-3 beta	GSK3B
MOL003656	Lupiwighteone	Glycogen synthase kinase-3 beta	GSK3B
MOL003896	7-Methoxy-2-methyl isoflavone	Glycogen synthase kinase-3 beta	GSK3B
MOL000417	Calycosin	Glycogen synthase kinase-3 beta	GSK3B
MOL000467	Castanin	Glycogen synthase kinase-3 beta	GSK3B
MOL004805	(2S)-2-[4-hydroxy-3-(3-methylbut-2-enyl)phenyl]-8,8-dimethyl-2,3-dihydropyrano[2,3-f]chromen-4-one	Glycogen synthase kinase-3 beta	GSK3B
MOL004808	glyasperin B	Glycogen synthase kinase-3 beta	GSK3B
MOL004810	glyasperin F	Glycogen synthase kinase-3 beta	GSK3B
MOL004811	Glyasperin C	Glycogen synthase kinase-3 beta	GSK3B
MOL004814	Isotrifoliol	Glycogen synthase kinase-3 beta	GSK3B
MOL004815	(E)-1-(2,4-dihydroxyphenyl)-3-(2,2-dimethylchromen-6-yl)prop-2-en-1-one	Glycogen synthase kinase-3 beta	GSK3B
MOL004820	kanzonols W	Glycogen synthase kinase-3 beta	GSK3B
MOL004824	(2S)-6-(2,4-dihydroxyphenyl)-2-(2-hydroxypropan-2-yl)-4-methoxy-2,3-dihydrofuro[3,2-g]chromen-7-one	Glycogen synthase kinase-3 beta	GSK3B
MOL004827	Semilicoisoflavone B	Glycogen synthase kinase-3 beta	GSK3B
MOL004828	Glepidotin A	Glycogen synthase kinase-3 beta	GSK3B
MOL004833	Phaseolinisoflavan	Glycogen synthase kinase-3 beta	GSK3B
MOL004835	Glypallichalcone	Glycogen synthase kinase-3 beta	GSK3B
MOL004836	echinatin	Glycogen synthase kinase-3 beta	GSK3B
MOL004841	Licochalcone B	Glycogen synthase kinase-3 beta	GSK3B
MOL004848	licochalcone G	Glycogen synthase kinase-3 beta	GSK3B
MOL004849	3-(2,4-dihydroxyphenyl)-8-(1,1-dimethylprop-2-enyl)-7-hydroxy-5-methoxy-coumarin	Glycogen synthase kinase-3 beta	GSK3B
MOL004856	Gancaonin A	Glycogen synthase kinase-3 beta	GSK3B
MOL004857	Gancaonin B	Glycogen synthase kinase-3 beta	GSK3B
MOL004863	3-(3,4-dihydroxyphenyl)-5,7-dihydroxy-8-(3-methylbut-2-enyl)chromone	Glycogen synthase kinase-3 beta	GSK3B
MOL004864	5,7-dihydroxy-3-(4-methoxyphenyl)-8-(3-methylbut-2-enyl)chromone	Glycogen synthase kinase-3 beta	GSK3B
MOL004882	Licocoumarone	Glycogen synthase kinase-3 beta	GSK3B
MOL004884	Licoisoflavone B	Glycogen synthase kinase-3 beta	GSK3B
MOL004885	licoisoflavanone	Glycogen synthase kinase-3 beta	GSK3B
MOL004891	shinpterocarpin	Glycogen synthase kinase-3 beta	GSK3B
MOL004898	(E)-3-[3,4-dihydroxy-5-(3-methylbut-2-enyl)phenyl]-1-(2,4-dihydroxyphenyl)prop-2-en-1-one	Glycogen synthase kinase-3 beta	GSK3B
MOL004907	Glyzaglabrin	Glycogen synthase kinase-3 beta	GSK3B
MOL004908	Glabridin	Glycogen synthase kinase-3 beta	GSK3B
MOL004911	Glabrene	Glycogen synthase kinase-3 beta	GSK3B
MOL004912	Glabrone	Glycogen synthase kinase-3 beta	GSK3B
MOL004913	1,3-dihydroxy-9-methoxy-6-benzofurano[3,2-c]chromenone	Glycogen synthase kinase-3 beta	GSK3B
MOL004914	1,3-dihydroxy-8,9-dimethoxy-6-benzofurano[3,2-c]chromenone	Glycogen synthase kinase-3 beta	GSK3B
MOL004915	Eurycarpin A	Glycogen synthase kinase-3 beta	GSK3B
MOL004948	Isoglycyrol	Glycogen synthase kinase-3 beta	GSK3B
MOL004949	Isolicoflavonol	Glycogen synthase kinase-3 beta	GSK3B
MOL004957	HMO	Glycogen synthase kinase-3 beta	GSK3B
MOL004959	1-Methoxyphaseollidin	Glycogen synthase kinase-3 beta	GSK3B
MOL004961	Quercetin der.	Glycogen synthase kinase-3 beta	GSK3B
MOL004966	3'-Hydroxy-4'-O-Methylglabridin	Glycogen synthase kinase-3 beta	GSK3B
MOL000497	licochalcone a	Glycogen synthase kinase-3 beta	GSK3B
MOL004974	3'-Methoxyglabridin	Glycogen synthase kinase-3 beta	GSK3B
MOL004978	2-[(3R)-8,8-dimethyl-3,4-dihydro-2H-pyrano[6,5-f]chromen-3-yl]-5-methoxyphenol	Glycogen synthase kinase-3 beta	GSK3B
MOL004990	7,2',4'-trihydroxy－5-methoxy-3－arylcoumarin	Glycogen synthase kinase-3 beta	GSK3B
MOL004991	7-Acetoxy-2-methylisoflavone	Glycogen synthase kinase-3 beta	GSK3B
MOL000500	Vestitol	Glycogen synthase kinase-3 beta	GSK3B
MOL005000	Gancaonin G	Glycogen synthase kinase-3 beta	GSK3B
MOL005003	Licoagrocarpin	Glycogen synthase kinase-3 beta	GSK3B
MOL005007	Glyasperins M	Glycogen synthase kinase-3 beta	GSK3B
MOL005008	Glycyrrhiza flavonol A	Glycogen synthase kinase-3 beta	GSK3B
MOL005012	Licoagroisoflavone	Glycogen synthase kinase-3 beta	GSK3B
MOL005016	Odoratin	Glycogen synthase kinase-3 beta	GSK3B
MOL005017	Phaseol	Glycogen synthase kinase-3 beta	GSK3B
MOL004328	naringenin	Glutathione reductase, mitochondrial	GSR
MOL000098	quercetin	Glutathione S-transferase Mu 1	GSTM1
MOL000422	kaempferol	Glutathione S-transferase Mu 1	GSTM1
MOL000098	quercetin	Glutathione S-transferase Mu 2	GSTM2
MOL000422	kaempferol	Glutathione S-transferase Mu 2	GSTM2
MOL012297	puerarin	Glutathione S-transferase P	GSTP1
MOL000098	quercetin	Glutathione S-transferase P	GSTP1
MOL000422	kaempferol	Glutathione S-transferase P	GSTP1
MOL004328	naringenin	Glutathione S-transferase P	GSTP1
MOL000098	quercetin	Hyaluronan synthase 2	HAS2
MOL000422	kaempferol	Hyaluronan synthase 2	HAS2
MOL000008	apigenin	Probable E3 ubiquitin-protein ligase HERC5	HERC5
MOL000098	quercetin	Probable E3 ubiquitin-protein ligase HERC5	HERC5
MOL002343	tetrandrine	Probable E3 ubiquitin-protein ligase HERC5	HERC5
MOL012297	puerarin	Hypoxia-inducible factor 1-alpha	HIF1A
MOL002714	baicalein	Hypoxia-inducible factor 1-alpha	HIF1A
MOL000008	apigenin	Hypoxia-inducible factor 1-alpha	HIF1A
MOL000098	quercetin	Hypoxia-inducible factor 1-alpha	HIF1A
MOL000098	quercetin	Hexokinase-2	HK2
MOL004328	naringenin	3-hydroxy-3-methylglutaryl-coenzyme A reductase	HMGCR
MOL000008	apigenin	Heme oxygenase 1	HMOX1
MOL000098	quercetin	Heme oxygenase 1	HMOX1
MOL000263	oleanolic acid	Heme oxygenase 1	HMOX1
MOL000422	kaempferol	Heme oxygenase 1	HMOX1
MOL004804	18beta-glycyrrhetinic acid	Corticosteroid 11-beta-dehydrogenase isozyme 2	HSD11B2
MOL000392	formononetin	3 beta-hydroxysteroid dehydrogenase/Delta 5-->4-isomerase type 1	HSD3B1
MOL000392	formononetin	3 beta-hydroxysteroid dehydrogenase/Delta 5-->4-isomerase type 2	HSD3B2
MOL000098	quercetin	Heat shock factor protein 1	HSF1
MOL000392	formononetin	Heat shock protein HSP 90	HSP90
MOL000357	Sitogluside	Heat shock protein HSP 90	HSP90
MOL000358	beta-sitosterol	Heat shock protein HSP 90	HSP90
MOL002959	3'-Methoxydaidzein	Heat shock protein HSP 90	HSP90
MOL004631	7,8,4'-Trihydroxyisoflavone	Heat shock protein HSP 90	HSP90
MOL001689	acacetin	Heat shock protein HSP 90	HSP90
MOL000173	wogonin	Heat shock protein HSP 90	HSP90
MOL000228	(2R)-7-hydroxy-5-methoxy-2-phenylchroman-4-one	Heat shock protein HSP 90	HSP90
MOL002560	chrysin	Heat shock protein HSP 90	HSP90
MOL002714	baicalein	Heat shock protein HSP 90	HSP90
MOL002909	5,7,2,5-tetrahydroxy-8,6-dimethoxyflavone	Heat shock protein HSP 90	HSP90
MOL002910	Carthamidin	Heat shock protein HSP 90	HSP90
MOL002913	Dihydrobaicalin_qt	Heat shock protein HSP 90	HSP90
MOL002914	Eriodyctiol (flavanone)	Heat shock protein HSP 90	HSP90
MOL002915	Salvigenin	Heat shock protein HSP 90	HSP90
MOL002917	5,2',6'-Trihydroxy-7,8-dimethoxyflavone	Heat shock protein HSP 90	HSP90
MOL002925	5,7,2',6'-Tetrahydroxyflavone	Heat shock protein HSP 90	HSP90
MOL002927	Skullcapflavone II	Heat shock protein HSP 90	HSP90
MOL002928	oroxylin a	Heat shock protein HSP 90	HSP90
MOL002932	Panicolin	Heat shock protein HSP 90	HSP90
MOL002933	5,7,4'-Trihydroxy-8-methoxyflavone	Heat shock protein HSP 90	HSP90
MOL002934	NEOBAICALEIN	Heat shock protein HSP 90	HSP90
MOL002937	DIHYDROOROXYLIN	Heat shock protein HSP 90	HSP90
MOL000525	Norwogonin	Heat shock protein HSP 90	HSP90
MOL000552	5,2'-Dihydroxy-6,7,8-trimethoxyflavone	Heat shock protein HSP 90	HSP90
MOL000008	apigenin	Heat shock protein HSP 90	HSP90
MOL000073	ent-Epicatechin	Heat shock protein HSP 90	HSP90
MOL000676	DBP	Heat shock protein HSP 90	HSP90
MOL008206	Moslosooflavone	Heat shock protein HSP 90	HSP90
MOL012240	2',3',5,7-tetrahydroxyflavone	Heat shock protein HSP 90	HSP90
MOL012245	5,7,4'-trihydroxy-6-methoxyflavanone	Heat shock protein HSP 90	HSP90
MOL012246	5,7,4'-trihydroxy-8-methoxyflavanone	Heat shock protein HSP 90	HSP90
MOL012266	rivularin	Heat shock protein HSP 90	HSP90
MOL012267	Scutevulin	Heat shock protein HSP 90	HSP90
MOL001454	berberine	Heat shock protein HSP 90	HSP90
MOL001457	columbamine	Heat shock protein HSP 90	HSP90
MOL002664	Fagarine	Heat shock protein HSP 90	HSP90
MOL002898	groenlandicine	Heat shock protein HSP 90	HSP90
MOL002903	(R)-Canadine	Heat shock protein HSP 90	HSP90
MOL002904	Berlambine	Heat shock protein HSP 90	HSP90
MOL000785	palmatine	Heat shock protein HSP 90	HSP90
MOL000098	quercetin	Heat shock protein HSP 90	HSP90
MOL001484	Inermine	Heat shock protein HSP 90	HSP90
MOL001789	isoliquiritigenin	Heat shock protein HSP 90	HSP90
MOL001792	DFV	Heat shock protein HSP 90	HSP90
MOL000239	Jaranol	Heat shock protein HSP 90	HSP90
MOL002565	Medicarpin	Heat shock protein HSP 90	HSP90
MOL002844	Pinocembrin	Heat shock protein HSP 90	HSP90
MOL000354	isorhamnetin	Heat shock protein HSP 90	HSP90
MOL003656	Lupiwighteone	Heat shock protein HSP 90	HSP90
MOL003896	7-Methoxy-2-methyl isoflavone	Heat shock protein HSP 90	HSP90
MOL000417	Calycosin	Heat shock protein HSP 90	HSP90
MOL000422	kaempferol	Heat shock protein HSP 90	HSP90
MOL004328	naringenin	Heat shock protein HSP 90	HSP90
MOL000467	Castanin	Heat shock protein HSP 90	HSP90
MOL004808	glyasperin B	Heat shock protein HSP 90	HSP90
MOL004810	glyasperin F	Heat shock protein HSP 90	HSP90
MOL004811	Glyasperin C	Heat shock protein HSP 90	HSP90
MOL004814	Isotrifoliol	Heat shock protein HSP 90	HSP90
MOL004827	Semilicoisoflavone B	Heat shock protein HSP 90	HSP90
MOL004828	Glepidotin A	Heat shock protein HSP 90	HSP90
MOL004829	Glepidotin B	Heat shock protein HSP 90	HSP90
MOL004835	Glypallichalcone	Heat shock protein HSP 90	HSP90
MOL004836	echinatin	Heat shock protein HSP 90	HSP90
MOL004838	8-(6-hydroxy-2-benzofuranyl)-2,2-dimethyl-5-chromenol	Heat shock protein HSP 90	HSP90
MOL004841	Licochalcone B	Heat shock protein HSP 90	HSP90
MOL004848	licochalcone G	Heat shock protein HSP 90	HSP90
MOL004849	3-(2,4-dihydroxyphenyl)-8-(1,1-dimethylprop-2-enyl)-7-hydroxy-5-methoxy-coumarin	Heat shock protein HSP 90	HSP90
MOL004856	Gancaonin A	Heat shock protein HSP 90	HSP90
MOL004857	Gancaonin B	Heat shock protein HSP 90	HSP90
MOL004863	3-(3,4-dihydroxyphenyl)-5,7-dihydroxy-8-(3-methylbut-2-enyl)chromone	Heat shock protein HSP 90	HSP90
MOL004864	5,7-dihydroxy-3-(4-methoxyphenyl)-8-(3-methylbut-2-enyl)chromone	Heat shock protein HSP 90	HSP90
MOL004866	2-(3,4-dihydroxyphenyl)-5,7-dihydroxy-6-(3-methylbut-2-enyl)chromone	Heat shock protein HSP 90	HSP90
MOL004882	Licocoumarone	Heat shock protein HSP 90	HSP90
MOL004883	Licoisoflavone	Heat shock protein HSP 90	HSP90
MOL004885	licoisoflavanone	Heat shock protein HSP 90	HSP90
MOL004898	(E)-3-[3,4-dihydroxy-5-(3-methylbut-2-enyl)phenyl]-1-(2,4-dihydroxyphenyl)prop-2-en-1-one	Heat shock protein HSP 90	HSP90
MOL004907	Glyzaglabrin	Heat shock protein HSP 90	HSP90
MOL004910	Glabranin	Heat shock protein HSP 90	HSP90
MOL004911	Glabrene	Heat shock protein HSP 90	HSP90
MOL004913	1,3-dihydroxy-9-methoxy-6-benzofurano[3,2-c]chromenone	Heat shock protein HSP 90	HSP90
MOL004914	1,3-dihydroxy-8,9-dimethoxy-6-benzofurano[3,2-c]chromenone	Heat shock protein HSP 90	HSP90
MOL004915	Eurycarpin A	Heat shock protein HSP 90	HSP90
MOL004935	Sigmoidin-B	Heat shock protein HSP 90	HSP90
MOL004941	(2R)-7-hydroxy-2-(4-hydroxyphenyl)chroman-4-one	Heat shock protein HSP 90	HSP90
MOL004945	(2S)-7-hydroxy-2-(4-hydroxyphenyl)-8-(3-methylbut-2-enyl)chroman-4-one	Heat shock protein HSP 90	HSP90
MOL004949	Isolicoflavonol	Heat shock protein HSP 90	HSP90
MOL004959	1-Methoxyphaseollidin	Heat shock protein HSP 90	HSP90
MOL004961	Quercetin der.	Heat shock protein HSP 90	HSP90
MOL004964	(Z)-1-(2,4-dihydroxyphenyl)-3-phenylprop-2-en-1-one	Heat shock protein HSP 90	HSP90
MOL004966	3'-Hydroxy-4'-O-Methylglabridin	Heat shock protein HSP 90	HSP90
MOL000497	licochalcone a	Heat shock protein HSP 90	HSP90
MOL004974	3'-Methoxyglabridin	Heat shock protein HSP 90	HSP90
MOL004980	Inflacoumarin A	Heat shock protein HSP 90	HSP90
MOL004989	6-prenylated eriodictyol	Heat shock protein HSP 90	HSP90
MOL004990	7,2',4'-trihydroxy－5-methoxy-3－arylcoumarin	Heat shock protein HSP 90	HSP90
MOL004991	7-Acetoxy-2-methylisoflavone	Heat shock protein HSP 90	HSP90
MOL004993	8-prenylated eriodictyol	Heat shock protein HSP 90	HSP90
MOL000500	Vestitol	Heat shock protein HSP 90	HSP90
MOL005000	Gancaonin G	Heat shock protein HSP 90	HSP90
MOL005001	Gancaonin H	Heat shock protein HSP 90	HSP90
MOL005003	Licoagrocarpin	Heat shock protein HSP 90	HSP90
MOL005007	Glyasperins M	Heat shock protein HSP 90	HSP90
MOL005008	Glycyrrhiza flavonol A	Heat shock protein HSP 90	HSP90
MOL005016	Odoratin	Heat shock protein HSP 90	HSP90
MOL005017	Phaseol	Heat shock protein HSP 90	HSP90
MOL005020	dehydroglyasperins C	Heat shock protein HSP 90	HSP90
MOL000098	quercetin	78 kDa glucose-regulated protein	HSPA5
MOL000098	quercetin	Heat shock protein beta-1	HSPB1
MOL000358	beta-sitosterol	5-hydroxytryptamine 2A receptor	HTR2A
MOL000449	Stigmasterol	5-hydroxytryptamine 2A receptor	HTR2A
MOL000676	DBP	5-hydroxytryptamine 2A receptor	HTR2A
MOL002903	(R)-Canadine	5-hydroxytryptamine 2A receptor	HTR2A
MOL002565	Medicarpin	5-hydroxytryptamine 2A receptor	HTR2A
MOL000500	Vestitol	5-hydroxytryptamine 2A receptor	HTR2A
MOL000057	DIBP	5-hydroxytryptamine 2A receptor	HTR2A
MOL002903	(R)-Canadine	5-hydroxytryptamine 2C receptor	HTR2C
MOL000357	Sitogluside	5-hydroxytryptamine receptor 3A	HTR3A
MOL002903	(R)-Canadine	5-hydroxytryptamine receptor 3A	HTR3A
MOL001484	Inermine	5-hydroxytryptamine receptor 3A	HTR3A
MOL004891	shinpterocarpin	5-hydroxytryptamine receptor 3A	HTR3A
MOL000008	apigenin	Intercellular adhesion molecule 1	ICAM1
MOL000098	quercetin	Intercellular adhesion molecule 1	ICAM1
MOL000263	oleanolic acid	Intercellular adhesion molecule 1	ICAM1
MOL000422	kaempferol	Intercellular adhesion molecule 1	ICAM1
MOL012297	puerarin	Interferon alpha-1/13	IFNA1
MOL012297	puerarin	Interferon beta	IFNB1
MOL000008	apigenin	Interferon gamma	IFNG
MOL000098	quercetin	Interferon gamma	IFNG
MOL002343	tetrandrine	Interferon gamma	IFNG
MOL000008	apigenin	Insulin-like growth factor 1 receptor	IGF1R
MOL002714	baicalein	Insulin-like growth factor II	IGF2
MOL000098	quercetin	Insulin-like growth factor II	IGF2
MOL000098	quercetin	Insulin-like growth factor-binding protein 3	IGFBP3
MOL002915	Salvigenin	Ig gamma-1 chain C region	IGHG1
MOL002927	Skullcapflavone II	Ig gamma-1 chain C region	IGHG1
MOL000131	EIC	Ig gamma-1 chain C region	IGHG1
MOL000449	Stigmasterol	Ig gamma-1 chain C region	IGHG1
MOL000676	DBP	Ig gamma-1 chain C region	IGHG1
MOL001484	Inermine	Ig gamma-1 chain C region	IGHG1
MOL003896	7-Methoxy-2-methyl isoflavone	Ig gamma-1 chain C region	IGHG1
MOL000467	Castanin	Ig gamma-1 chain C region	IGHG1
MOL004828	Glepidotin A	Ig gamma-1 chain C region	IGHG1
MOL004829	Glepidotin B	Ig gamma-1 chain C region	IGHG1
MOL004848	licochalcone G	Ig gamma-1 chain C region	IGHG1
MOL004908	Glabridin	Ig gamma-1 chain C region	IGHG1
MOL004957	HMO	Ig gamma-1 chain C region	IGHG1
MOL000422	kaempferol	Inhibitor of nuclear factor kappa-B kinase subunit beta	IKBKB
MOL000008	apigenin	NF-kappa-B essential modulator	IKBKG
MOL000098	quercetin	Interleukin-10	IL10
MOL002560	chrysin	Interleukin-13	IL13
MOL000008	apigenin	Interleukin-13	IL13
MOL000098	quercetin	Interleukin-1 alpha	IL1A
MOL000098	quercetin	Interleukin-1 beta	IL1B
MOL000008	apigenin	Interleukin-2	IL2
MOL000098	quercetin	Interleukin-2	IL2
MOL002343	tetrandrine	Interleukin-2	IL2
MOL000392	formononetin	Interleukin-4	IL4
MOL002560	chrysin	Interleukin-4	IL4
MOL000008	apigenin	Interleukin-4	IL4
MOL002343	tetrandrine	Interleukin-4	IL4
MOL000173	wogonin	Interleukin-6	IL6
MOL002928	oroxylin a	Interleukin-6	IL6
MOL000098	quercetin	Interleukin-6	IL6
MOL000173	wogonin	Interleukin-8	IL8
MOL000098	quercetin	Interleukin-8	IL8
MOL000008	apigenin	Insulin	INS
MOL000008	apigenin	Insulin receptor	INSR
MOL000098	quercetin	Insulin receptor	INSR
MOL000422	kaempferol	Insulin receptor	INSR
MOL000098	quercetin	Interferon regulatory factor 1	IRF1
MOL012297	puerarin	Integrin beta-5	ITGB5
MOL001789	isoliquiritigenin	Tyrosine-protein kinase JAK2	JAK2
MOL012297	puerarin	Tyrosine-protein kinase JAK3	JAK3
MOL000392	formononetin	Transcription factor AP-1	JUNB
MOL000358	beta-sitosterol	Transcription factor AP-1	JUNB
MOL012297	puerarin	Transcription factor AP-1	JUNB
MOL000173	wogonin	Transcription factor AP-1	JUNB
MOL000008	apigenin	Transcription factor AP-1	JUNB
MOL000098	quercetin	Transcription factor AP-1	JUNB
MOL000422	kaempferol	Transcription factor AP-1	JUNB
MOL004804	18beta-glycyrrhetinic acid	Junction plakoglobin	JUP
MOL000357	Sitogluside	Potassium voltage-gated channel subfamily H member 2	KCNH2
MOL000358	beta-sitosterol	Potassium voltage-gated channel subfamily H member 2	KCNH2
MOL002927	Skullcapflavone II	Potassium voltage-gated channel subfamily H member 2	KCNH2
MOL002934	NEOBAICALEIN	Potassium voltage-gated channel subfamily H member 2	KCNH2
MOL000552	5,2'-Dihydroxy-6,7,8-trimethoxyflavone	Potassium voltage-gated channel subfamily H member 2	KCNH2
MOL001458	coptisine	Potassium voltage-gated channel subfamily H member 2	KCNH2
MOL002897	epiberberine	Potassium voltage-gated channel subfamily H member 2	KCNH2
MOL012266	rivularin	Potassium voltage-gated channel subfamily H member 2	KCNH2
MOL001454	berberine	Potassium voltage-gated channel subfamily H member 2	KCNH2
MOL001457	columbamine	Potassium voltage-gated channel subfamily H member 2	KCNH2
MOL002894	berberrubine	Potassium voltage-gated channel subfamily H member 2	KCNH2
MOL002898	groenlandicine	Potassium voltage-gated channel subfamily H member 2	KCNH2
MOL002903	(R)-Canadine	Potassium voltage-gated channel subfamily H member 2	KCNH2
MOL002904	Berlambine	Potassium voltage-gated channel subfamily H member 2	KCNH2
MOL000785	palmatine	Potassium voltage-gated channel subfamily H member 2	KCNH2
MOL000098	quercetin	Potassium voltage-gated channel subfamily H member 2	KCNH2
MOL004805	(2S)-2-[4-hydroxy-3-(3-methylbut-2-enyl)phenyl]-8,8-dimethyl-2,3-dihydropyrano[2,3-f]chromen-4-one	Potassium voltage-gated channel subfamily H member 2	KCNH2
MOL004806	euchrenone	Potassium voltage-gated channel subfamily H member 2	KCNH2
MOL004811	Glyasperin C	Potassium voltage-gated channel subfamily H member 2	KCNH2
MOL004849	3-(2,4-dihydroxyphenyl)-8-(1,1-dimethylprop-2-enyl)-7-hydroxy-5-methoxy-coumarin	Potassium voltage-gated channel subfamily H member 2	KCNH2
MOL004855	Licoricone	Potassium voltage-gated channel subfamily H member 2	KCNH2
MOL004864	5,7-dihydroxy-3-(4-methoxyphenyl)-8-(3-methylbut-2-enyl)chromone	Potassium voltage-gated channel subfamily H member 2	KCNH2
MOL004879	Glycyrin	Potassium voltage-gated channel subfamily H member 2	KCNH2
MOL004891	shinpterocarpin	Potassium voltage-gated channel subfamily H member 2	KCNH2
MOL004959	1-Methoxyphaseollidin	Potassium voltage-gated channel subfamily H member 2	KCNH2
MOL004966	3'-Hydroxy-4'-O-Methylglabridin	Potassium voltage-gated channel subfamily H member 2	KCNH2
MOL004974	3'-Methoxyglabridin	Potassium voltage-gated channel subfamily H member 2	KCNH2
MOL004978	2-[(3R)-8,8-dimethyl-3,4-dihydro-2H-pyrano[6,5-f]chromen-3-yl]-5-methoxyphenol	Potassium voltage-gated channel subfamily H member 2	KCNH2
MOL005003	Licoagrocarpin	Potassium voltage-gated channel subfamily H member 2	KCNH2
MOL005007	Glyasperins M	Potassium voltage-gated channel subfamily H member 2	KCNH2
MOL002909	5,7,2,5-tetrahydroxy-8,6-dimethoxyflavone	Calcium-activated potassium channel subunit alpha 1	KCNMA1
MOL002917	5,2',6'-Trihydroxy-7,8-dimethoxyflavone	Calcium-activated potassium channel subunit alpha 1	KCNMA1
MOL002927	Skullcapflavone II	Calcium-activated potassium channel subunit alpha 1	KCNMA1
MOL002934	NEOBAICALEIN	Calcium-activated potassium channel subunit alpha 1	KCNMA1
MOL000552	5,2'-Dihydroxy-6,7,8-trimethoxyflavone	Calcium-activated potassium channel subunit alpha 1	KCNMA1
MOL008206	Moslosooflavone	Calcium-activated potassium channel subunit alpha 1	KCNMA1
MOL012266	rivularin	Calcium-activated potassium channel subunit alpha 1	KCNMA1
MOL001457	columbamine	Calcium-activated potassium channel subunit alpha 1	KCNMA1
MOL002898	groenlandicine	Calcium-activated potassium channel subunit alpha 1	KCNMA1
MOL002903	(R)-Canadine	Calcium-activated potassium channel subunit alpha 1	KCNMA1
MOL002904	Berlambine	Calcium-activated potassium channel subunit alpha 1	KCNMA1
MOL004966	3'-Hydroxy-4'-O-Methylglabridin	Calcium-activated potassium channel subunit alpha 1	KCNMA1
MOL004974	3'-Methoxyglabridin	Calcium-activated potassium channel subunit alpha 1	KCNMA1
MOL004978	2-[(3R)-8,8-dimethyl-3,4-dihydro-2H-pyrano[6,5-f]chromen-3-yl]-5-methoxyphenol	Calcium-activated potassium channel subunit alpha 1	KCNMA1
MOL005007	Glyasperins M	Calcium-activated potassium channel subunit alpha 1	KCNMA1
MOL000173	wogonin	Vascular endothelial growth factor receptor 2	KDR
MOL002927	Skullcapflavone II	Vascular endothelial growth factor receptor 2	KDR
MOL000552	5,2'-Dihydroxy-6,7,8-trimethoxyflavone	Vascular endothelial growth factor receptor 2	KDR
MOL012266	rivularin	Vascular endothelial growth factor receptor 2	KDR
MOL002311	Glycyrol	Vascular endothelial growth factor receptor 2	KDR
MOL004808	glyasperin B	Vascular endothelial growth factor receptor 2	KDR
MOL004824	(2S)-6-(2,4-dihydroxyphenyl)-2-(2-hydroxypropan-2-yl)-4-methoxy-2,3-dihydrofuro[3,2-g]chromen-7-one	Vascular endothelial growth factor receptor 2	KDR
MOL004828	Glepidotin A	Vascular endothelial growth factor receptor 2	KDR
MOL004848	licochalcone G	Vascular endothelial growth factor receptor 2	KDR
MOL004849	3-(2,4-dihydroxyphenyl)-8-(1,1-dimethylprop-2-enyl)-7-hydroxy-5-methoxy-coumarin	Vascular endothelial growth factor receptor 2	KDR
MOL004855	Licoricone	Vascular endothelial growth factor receptor 2	KDR
MOL004857	Gancaonin B	Vascular endothelial growth factor receptor 2	KDR
MOL004879	Glycyrin	Vascular endothelial growth factor receptor 2	KDR
MOL004883	Licoisoflavone	Vascular endothelial growth factor receptor 2	KDR
MOL004903	liquiritin	Vascular endothelial growth factor receptor 2	KDR
MOL004904	licopyranocoumarin	Vascular endothelial growth factor receptor 2	KDR
MOL004935	Sigmoidin-B	Vascular endothelial growth factor receptor 2	KDR
MOL004959	1-Methoxyphaseollidin	Vascular endothelial growth factor receptor 2	KDR
MOL004966	3'-Hydroxy-4'-O-Methylglabridin	Vascular endothelial growth factor receptor 2	KDR
MOL005001	Gancaonin H	Vascular endothelial growth factor receptor 2	KDR
MOL005007	Glyasperins M	Vascular endothelial growth factor receptor 2	KDR
MOL005017	Phaseol	Vascular endothelial growth factor receptor 2	KDR
MOL004328	naringenin	Low-density lipoprotein receptor	LDLR
MOL012297	puerarin	Leptin receptor	LEPR
MOL000449	Stigmasterol	Leukotriene A-4 hydrolase	LTA4H
MOL003896	7-Methoxy-2-methyl isoflavone	Leukotriene A-4 hydrolase	LTA4H
MOL004835	Glypallichalcone	Leukotriene A-4 hydrolase	LTA4H
MOL000131	EIC	Lysozyme	LYZ
MOL000449	Stigmasterol	Amine oxidase [flavin-containing] A	MAOA
MOL000392	formononetin	Amine oxidase [flavin-containing] B	MAOB
MOL000228	(2R)-7-hydroxy-5-methoxy-2-phenylchroman-4-one	Amine oxidase [flavin-containing] B	MAOB
MOL002560	chrysin	Amine oxidase [flavin-containing] B	MAOB
MOL000449	Stigmasterol	Amine oxidase [flavin-containing] B	MAOB
MOL000098	quercetin	Amine oxidase [flavin-containing] B	MAOB
MOL001789	isoliquiritigenin	Amine oxidase [flavin-containing] B	MAOB
MOL001792	DFV	Amine oxidase [flavin-containing] B	MAOB
MOL002844	Pinocembrin	Amine oxidase [flavin-containing] B	MAOB
MOL000354	isorhamnetin	Amine oxidase [flavin-containing] B	MAOB
MOL003896	7-Methoxy-2-methyl isoflavone	Amine oxidase [flavin-containing] B	MAOB
MOL004835	Glypallichalcone	Amine oxidase [flavin-containing] B	MAOB
MOL004836	echinatin	Amine oxidase [flavin-containing] B	MAOB
MOL004941	(2R)-7-hydroxy-2-(4-hydroxyphenyl)chroman-4-one	Amine oxidase [flavin-containing] B	MAOB
MOL004957	HMO	Amine oxidase [flavin-containing] B	MAOB
MOL004964	(Z)-1-(2,4-dihydroxyphenyl)-3-phenylprop-2-en-1-one	Amine oxidase [flavin-containing] B	MAOB
MOL000358	beta-sitosterol	Microtubule-associated protein 2	MAP2
MOL000098	quercetin	Mitogen-activated protein kinase 1	MAPK1
MOL004328	naringenin	Mitogen-activated protein kinase 1	MAPK1
MOL000497	licochalcone a	Mitogen-activated protein kinase 1	MAPK1
MOL002565	Medicarpin	Mitogen-activated protein kinase 10	MAPK10
MOL000392	formononetin	Mitogen-activated protein kinase 14	MAPK14
MOL002959	3'-Methoxydaidzein	Mitogen-activated protein kinase 14	MAPK14
MOL004631	7,8,4'-Trihydroxyisoflavone	Mitogen-activated protein kinase 14	MAPK14
MOL000173	wogonin	Mitogen-activated protein kinase 14	MAPK14
MOL002933	5,7,4'-Trihydroxy-8-methoxyflavone	Mitogen-activated protein kinase 14	MAPK14
MOL008206	Moslosooflavone	Mitogen-activated protein kinase 14	MAPK14
MOL012267	Scutevulin	Mitogen-activated protein kinase 14	MAPK14
MOL001789	isoliquiritigenin	Mitogen-activated protein kinase 14	MAPK14
MOL002311	Glycyrol	Mitogen-activated protein kinase 14	MAPK14
MOL000354	isorhamnetin	Mitogen-activated protein kinase 14	MAPK14
MOL003656	Lupiwighteone	Mitogen-activated protein kinase 14	MAPK14
MOL003896	7-Methoxy-2-methyl isoflavone	Mitogen-activated protein kinase 14	MAPK14
MOL000417	Calycosin	Mitogen-activated protein kinase 14	MAPK14
MOL000467	Castanin	Mitogen-activated protein kinase 14	MAPK14
MOL004805	(2S)-2-[4-hydroxy-3-(3-methylbut-2-enyl)phenyl]-8,8-dimethyl-2,3-dihydropyrano[2,3-f]chromen-4-one	Mitogen-activated protein kinase 14	MAPK14
MOL004810	glyasperin F	Mitogen-activated protein kinase 14	MAPK14
MOL004811	Glyasperin C	Mitogen-activated protein kinase 14	MAPK14
MOL004814	Isotrifoliol	Mitogen-activated protein kinase 14	MAPK14
MOL004815	(E)-1-(2,4-dihydroxyphenyl)-3-(2,2-dimethylchromen-6-yl)prop-2-en-1-one	Mitogen-activated protein kinase 14	MAPK14
MOL004820	kanzonols W	Mitogen-activated protein kinase 14	MAPK14
MOL004824	(2S)-6-(2,4-dihydroxyphenyl)-2-(2-hydroxypropan-2-yl)-4-methoxy-2,3-dihydrofuro[3,2-g]chromen-7-one	Mitogen-activated protein kinase 14	MAPK14
MOL004828	Glepidotin A	Mitogen-activated protein kinase 14	MAPK14
MOL004833	Phaseolinisoflavan	Mitogen-activated protein kinase 14	MAPK14
MOL004835	Glypallichalcone	Mitogen-activated protein kinase 14	MAPK14
MOL004836	echinatin	Mitogen-activated protein kinase 14	MAPK14
MOL004841	Licochalcone B	Mitogen-activated protein kinase 14	MAPK14
MOL004848	licochalcone G	Mitogen-activated protein kinase 14	MAPK14
MOL004849	3-(2,4-dihydroxyphenyl)-8-(1,1-dimethylprop-2-enyl)-7-hydroxy-5-methoxy-coumarin	Mitogen-activated protein kinase 14	MAPK14
MOL004863	3-(3,4-dihydroxyphenyl)-5,7-dihydroxy-8-(3-methylbut-2-enyl)chromone	Mitogen-activated protein kinase 14	MAPK14
MOL004864	5,7-dihydroxy-3-(4-methoxyphenyl)-8-(3-methylbut-2-enyl)chromone	Mitogen-activated protein kinase 14	MAPK14
MOL004883	Licoisoflavone	Mitogen-activated protein kinase 14	MAPK14
MOL004891	shinpterocarpin	Mitogen-activated protein kinase 14	MAPK14
MOL004898	(E)-3-[3,4-dihydroxy-5-(3-methylbut-2-enyl)phenyl]-1-(2,4-dihydroxyphenyl)prop-2-en-1-one	Mitogen-activated protein kinase 14	MAPK14
MOL004907	Glyzaglabrin	Mitogen-activated protein kinase 14	MAPK14
MOL004908	Glabridin	Mitogen-activated protein kinase 14	MAPK14
MOL004911	Glabrene	Mitogen-activated protein kinase 14	MAPK14
MOL004912	Glabrone	Mitogen-activated protein kinase 14	MAPK14
MOL004913	1,3-dihydroxy-9-methoxy-6-benzofurano[3,2-c]chromenone	Mitogen-activated protein kinase 14	MAPK14
MOL004914	1,3-dihydroxy-8,9-dimethoxy-6-benzofurano[3,2-c]chromenone	Mitogen-activated protein kinase 14	MAPK14
MOL004915	Eurycarpin A	Mitogen-activated protein kinase 14	MAPK14
MOL004957	HMO	Mitogen-activated protein kinase 14	MAPK14
MOL004959	1-Methoxyphaseollidin	Mitogen-activated protein kinase 14	MAPK14
MOL004961	Quercetin der.	Mitogen-activated protein kinase 14	MAPK14
MOL004964	(Z)-1-(2,4-dihydroxyphenyl)-3-phenylprop-2-en-1-one	Mitogen-activated protein kinase 14	MAPK14
MOL004966	3'-Hydroxy-4'-O-Methylglabridin	Mitogen-activated protein kinase 14	MAPK14
MOL000497	licochalcone a	Mitogen-activated protein kinase 14	MAPK14
MOL004974	3'-Methoxyglabridin	Mitogen-activated protein kinase 14	MAPK14
MOL004978	2-[(3R)-8,8-dimethyl-3,4-dihydro-2H-pyrano[6,5-f]chromen-3-yl]-5-methoxyphenol	Mitogen-activated protein kinase 14	MAPK14
MOL004990	7,2',4'-trihydroxy－5-methoxy-3－arylcoumarin	Mitogen-activated protein kinase 14	MAPK14
MOL004991	7-Acetoxy-2-methylisoflavone	Mitogen-activated protein kinase 14	MAPK14
MOL000500	Vestitol	Mitogen-activated protein kinase 14	MAPK14
MOL005000	Gancaonin G	Mitogen-activated protein kinase 14	MAPK14
MOL005003	Licoagrocarpin	Mitogen-activated protein kinase 14	MAPK14
MOL005012	Licoagroisoflavone	Mitogen-activated protein kinase 14	MAPK14
MOL005016	Odoratin	Mitogen-activated protein kinase 14	MAPK14
MOL005017	Phaseol	Mitogen-activated protein kinase 14	MAPK14
MOL005020	dehydroglyasperins C	Mitogen-activated protein kinase 14	MAPK14
MOL004328	naringenin	Mitogen-activated protein kinase 3	MAPK3
MOL000422	kaempferol	Mitogen-activated protein kinase 8	MAPK8
MOL012297	puerarin	Mitogen-activated protein kinase 9	MAPK9
MOL000173	wogonin	Induced myeloid leukemia cell differentiation protein Mcl-1	MCL1
MOL000008	apigenin	Induced myeloid leukemia cell differentiation protein Mcl-1	MCL1
MOL000008	apigenin	E3 ubiquitin-protein ligase Mdm2	MDM2
MOL000098	quercetin	Maltase-glucoamylase, intestinal	MGAM
MOL000173	wogonin	Interstitial collagenase	MMP1
MOL000008	apigenin	Interstitial collagenase	MMP1
MOL000098	quercetin	Interstitial collagenase	MMP1
MOL000422	kaempferol	Interstitial collagenase	MMP1
MOL012297	puerarin	72 kDa type IV collagenase	MMP2
MOL000098	quercetin	72 kDa type IV collagenase	MMP2
MOL000098	quercetin	Stromelysin-1	MMP3
MOL012297	puerarin	Matrix metalloproteinase-9	MMP9
MOL002714	baicalein	Matrix metalloproteinase-9	MMP9
MOL000008	apigenin	Matrix metalloproteinase-9	MMP9
MOL000098	quercetin	Matrix metalloproteinase-9	MMP9
MOL002714	baicalein	Myeloperoxidase	MPO
MOL000098	quercetin	Myeloperoxidase	MPO
MOL002560	chrysin	High affinity immunoglobulin epsilon receptor subunit beta	MS4A2
MOL000008	apigenin	High affinity immunoglobulin epsilon receptor subunit beta	MS4A2
MOL001789	isoliquiritigenin	Metallothionein-2	MT2A
MOL000392	formononetin	NADH-ubiquinone oxidoreductase chain 6	MT-ND6
MOL004328	naringenin	Microsomal triglyceride transfer protein large subunit	MTTP
MOL000098	quercetin	Myc proto-oncogene protein	MYC
MOL000098	quercetin	Neutrophil cytosol factor 1	NCF1
MOL000354	isorhamnetin	Neutrophil cytosol factor 1	NCF1
MOL002959	3'-Methoxydaidzein	Nuclear receptor coactivator 1	NCOA1
MOL001689	acacetin	Nuclear receptor coactivator 1	NCOA1
MOL002714	baicalein	Nuclear receptor coactivator 1	NCOA1
MOL002927	Skullcapflavone II	Nuclear receptor coactivator 1	NCOA1
MOL002928	oroxylin a	Nuclear receptor coactivator 1	NCOA1
MOL002932	Panicolin	Nuclear receptor coactivator 1	NCOA1
MOL002937	DIHYDROOROXYLIN	Nuclear receptor coactivator 1	NCOA1
MOL000552	5,2'-Dihydroxy-6,7,8-trimethoxyflavone	Nuclear receptor coactivator 1	NCOA1
MOL000449	Stigmasterol	Nuclear receptor coactivator 1	NCOA1
MOL008206	Moslosooflavone	Nuclear receptor coactivator 1	NCOA1
MOL012266	rivularin	Nuclear receptor coactivator 1	NCOA1
MOL001457	columbamine	Nuclear receptor coactivator 1	NCOA1
MOL000354	isorhamnetin	Nuclear receptor coactivator 1	NCOA1
MOL003896	7-Methoxy-2-methyl isoflavone	Nuclear receptor coactivator 1	NCOA1
MOL004820	kanzonols W	Nuclear receptor coactivator 1	NCOA1
MOL004829	Glepidotin B	Nuclear receptor coactivator 1	NCOA1
MOL004833	Phaseolinisoflavan	Nuclear receptor coactivator 1	NCOA1
MOL004835	Glypallichalcone	Nuclear receptor coactivator 1	NCOA1
MOL004849	3-(2,4-dihydroxyphenyl)-8-(1,1-dimethylprop-2-enyl)-7-hydroxy-5-methoxy-coumarin	Nuclear receptor coactivator 1	NCOA1
MOL004885	licoisoflavanone	Nuclear receptor coactivator 1	NCOA1
MOL004891	shinpterocarpin	Nuclear receptor coactivator 1	NCOA1
MOL004908	Glabridin	Nuclear receptor coactivator 1	NCOA1
MOL004959	1-Methoxyphaseollidin	Nuclear receptor coactivator 1	NCOA1
MOL004966	3'-Hydroxy-4'-O-Methylglabridin	Nuclear receptor coactivator 1	NCOA1
MOL004974	3'-Methoxyglabridin	Nuclear receptor coactivator 1	NCOA1
MOL004978	2-[(3R)-8,8-dimethyl-3,4-dihydro-2H-pyrano[6,5-f]chromen-3-yl]-5-methoxyphenol	Nuclear receptor coactivator 1	NCOA1
MOL004993	8-prenylated eriodictyol	Nuclear receptor coactivator 1	NCOA1
MOL005007	Glyasperins M	Nuclear receptor coactivator 1	NCOA1
MOL000357	Sitogluside	Nuclear receptor coactivator 2	NCOA2
MOL000358	beta-sitosterol	Nuclear receptor coactivator 2	NCOA2
MOL004631	7,8,4'-Trihydroxyisoflavone	Nuclear receptor coactivator 2	NCOA2
MOL001689	acacetin	Nuclear receptor coactivator 2	NCOA2
MOL002573	β-patchoulene	Nuclear receptor coactivator 2	NCOA2
MOL002714	baicalein	Nuclear receptor coactivator 2	NCOA2
MOL002909	5,7,2,5-tetrahydroxy-8,6-dimethoxyflavone	Nuclear receptor coactivator 2	NCOA2
MOL002914	Eriodyctiol (flavanone)	Nuclear receptor coactivator 2	NCOA2
MOL002915	Salvigenin	Nuclear receptor coactivator 2	NCOA2
MOL002917	5,2',6'-Trihydroxy-7,8-dimethoxyflavone	Nuclear receptor coactivator 2	NCOA2
MOL002927	Skullcapflavone II	Nuclear receptor coactivator 2	NCOA2
MOL002928	oroxylin a	Nuclear receptor coactivator 2	NCOA2
MOL002933	5,7,4'-Trihydroxy-8-methoxyflavone	Nuclear receptor coactivator 2	NCOA2
MOL002934	NEOBAICALEIN	Nuclear receptor coactivator 2	NCOA2
MOL000359	sitosterol	Nuclear receptor coactivator 2	NCOA2
MOL000552	5,2'-Dihydroxy-6,7,8-trimethoxyflavone	Nuclear receptor coactivator 2	NCOA2
MOL000612	(-)-alpha-cedrene	Nuclear receptor coactivator 2	NCOA2
MOL000008	apigenin	Nuclear receptor coactivator 2	NCOA2
MOL000131	EIC	Nuclear receptor coactivator 2	NCOA2
MOL000449	Stigmasterol	Nuclear receptor coactivator 2	NCOA2
MOL001818	Methyl palmitelaidate	Nuclear receptor coactivator 2	NCOA2
MOL001889	Methyl linolelaidate	Nuclear receptor coactivator 2	NCOA2
MOL002897	epiberberine	Nuclear receptor coactivator 2	NCOA2
MOL005272	13-Tetradecenyl acetate	Nuclear receptor coactivator 2	NCOA2
MOL010415	11,13-Eicosadienoic acid, methyl ester	Nuclear receptor coactivator 2	NCOA2
MOL012240	2',3',5,7-tetrahydroxyflavone	Nuclear receptor coactivator 2	NCOA2
MOL012266	rivularin	Nuclear receptor coactivator 2	NCOA2
MOL001454	berberine	Nuclear receptor coactivator 2	NCOA2
MOL001457	columbamine	Nuclear receptor coactivator 2	NCOA2
MOL002894	berberrubine	Nuclear receptor coactivator 2	NCOA2
MOL002898	groenlandicine	Nuclear receptor coactivator 2	NCOA2
MOL002904	Berlambine	Nuclear receptor coactivator 2	NCOA2
MOL002907	Corchoroside A_qt	Nuclear receptor coactivator 2	NCOA2
MOL000785	palmatine	Nuclear receptor coactivator 2	NCOA2
MOL000098	quercetin	Nuclear receptor coactivator 2	NCOA2
MOL001789	isoliquiritigenin	Nuclear receptor coactivator 2	NCOA2
MOL000239	Jaranol	Nuclear receptor coactivator 2	NCOA2
MOL000354	isorhamnetin	Nuclear receptor coactivator 2	NCOA2
MOL003656	Lupiwighteone	Nuclear receptor coactivator 2	NCOA2
MOL003896	7-Methoxy-2-methyl isoflavone	Nuclear receptor coactivator 2	NCOA2
MOL000417	Calycosin	Nuclear receptor coactivator 2	NCOA2
MOL000422	kaempferol	Nuclear receptor coactivator 2	NCOA2
MOL000467	Castanin	Nuclear receptor coactivator 2	NCOA2
MOL004808	glyasperin B	Nuclear receptor coactivator 2	NCOA2
MOL004811	Glyasperin C	Nuclear receptor coactivator 2	NCOA2
MOL004815	(E)-1-(2,4-dihydroxyphenyl)-3-(2,2-dimethylchromen-6-yl)prop-2-en-1-one	Nuclear receptor coactivator 2	NCOA2
MOL004820	kanzonols W	Nuclear receptor coactivator 2	NCOA2
MOL004836	echinatin	Nuclear receptor coactivator 2	NCOA2
MOL004848	licochalcone G	Nuclear receptor coactivator 2	NCOA2
MOL004849	3-(2,4-dihydroxyphenyl)-8-(1,1-dimethylprop-2-enyl)-7-hydroxy-5-methoxy-coumarin	Nuclear receptor coactivator 2	NCOA2
MOL004855	Licoricone	Nuclear receptor coactivator 2	NCOA2
MOL004856	Gancaonin A	Nuclear receptor coactivator 2	NCOA2
MOL004857	Gancaonin B	Nuclear receptor coactivator 2	NCOA2
MOL004863	3-(3,4-dihydroxyphenyl)-5,7-dihydroxy-8-(3-methylbut-2-enyl)chromone	Nuclear receptor coactivator 2	NCOA2
MOL004864	5,7-dihydroxy-3-(4-methoxyphenyl)-8-(3-methylbut-2-enyl)chromone	Nuclear receptor coactivator 2	NCOA2
MOL004879	Glycyrin	Nuclear receptor coactivator 2	NCOA2
MOL004883	Licoisoflavone	Nuclear receptor coactivator 2	NCOA2
MOL004898	(E)-3-[3,4-dihydroxy-5-(3-methylbut-2-enyl)phenyl]-1-(2,4-dihydroxyphenyl)prop-2-en-1-one	Nuclear receptor coactivator 2	NCOA2
MOL004908	Glabridin	Nuclear receptor coactivator 2	NCOA2
MOL004911	Glabrene	Nuclear receptor coactivator 2	NCOA2
MOL004949	Isolicoflavonol	Nuclear receptor coactivator 2	NCOA2
MOL004959	1-Methoxyphaseollidin	Nuclear receptor coactivator 2	NCOA2
MOL004961	Quercetin der.	Nuclear receptor coactivator 2	NCOA2
MOL004964	(Z)-1-(2,4-dihydroxyphenyl)-3-phenylprop-2-en-1-one	Nuclear receptor coactivator 2	NCOA2
MOL004966	3'-Hydroxy-4'-O-Methylglabridin	Nuclear receptor coactivator 2	NCOA2
MOL000497	licochalcone a	Nuclear receptor coactivator 2	NCOA2
MOL004974	3'-Methoxyglabridin	Nuclear receptor coactivator 2	NCOA2
MOL004978	2-[(3R)-8,8-dimethyl-3,4-dihydro-2H-pyrano[6,5-f]chromen-3-yl]-5-methoxyphenol	Nuclear receptor coactivator 2	NCOA2
MOL004980	Inflacoumarin A	Nuclear receptor coactivator 2	NCOA2
MOL004985	icos-5-enoic acid	Nuclear receptor coactivator 2	NCOA2
MOL004988	Kanzonol F	Nuclear receptor coactivator 2	NCOA2
MOL004991	7-Acetoxy-2-methylisoflavone	Nuclear receptor coactivator 2	NCOA2
MOL004996	gadelaidic acid	Nuclear receptor coactivator 2	NCOA2
MOL005000	Gancaonin G	Nuclear receptor coactivator 2	NCOA2
MOL005001	Gancaonin H	Nuclear receptor coactivator 2	NCOA2
MOL005003	Licoagrocarpin	Nuclear receptor coactivator 2	NCOA2
MOL005007	Glyasperins M	Nuclear receptor coactivator 2	NCOA2
MOL005016	Odoratin	Nuclear receptor coactivator 2	NCOA2
MOL005018	Xambioona	Nuclear receptor coactivator 2	NCOA2
MOL005020	dehydroglyasperins C	Nuclear receptor coactivator 2	NCOA2
MOL000057	DIBP	Nuclear receptor coactivator 2	NCOA2
MOL002714	baicalein	Nuclear factor of activated T-cells, cytoplasmic 1	NFATC1
MOL000098	quercetin	Nuclear factor erythroid 2-related factor 2	NFE2L2
MOL012297	puerarin	NF-kappa-B inhibitor alpha	NFKBIA
MOL000008	apigenin	NF-kappa-B inhibitor alpha	NFKBIA
MOL000098	quercetin	NF-kappa-B inhibitor alpha	NFKBIA
MOL000098	quercetin	Homeobox protein Nkx-3.1	NKX3-1
MOL000392	formononetin	Nitric oxide synthase, inducible	NOS2
MOL002959	3'-Methoxydaidzein	Nitric oxide synthase, inducible	NOS2
MOL012297	puerarin	Nitric oxide synthase, inducible	NOS2
MOL001689	acacetin	Nitric oxide synthase, inducible	NOS2
MOL000173	wogonin	Nitric oxide synthase, inducible	NOS2
MOL002909	5,7,2,5-tetrahydroxy-8,6-dimethoxyflavone	Nitric oxide synthase, inducible	NOS2
MOL002915	Salvigenin	Nitric oxide synthase, inducible	NOS2
MOL002917	5,2',6'-Trihydroxy-7,8-dimethoxyflavone	Nitric oxide synthase, inducible	NOS2
MOL002927	Skullcapflavone II	Nitric oxide synthase, inducible	NOS2
MOL002928	oroxylin a	Nitric oxide synthase, inducible	NOS2
MOL002932	Panicolin	Nitric oxide synthase, inducible	NOS2
MOL002933	5,7,4'-Trihydroxy-8-methoxyflavone	Nitric oxide synthase, inducible	NOS2
MOL002934	NEOBAICALEIN	Nitric oxide synthase, inducible	NOS2
MOL000525	Norwogonin	Nitric oxide synthase, inducible	NOS2
MOL000552	5,2'-Dihydroxy-6,7,8-trimethoxyflavone	Nitric oxide synthase, inducible	NOS2
MOL001458	coptisine	Nitric oxide synthase, inducible	NOS2
MOL002897	epiberberine	Nitric oxide synthase, inducible	NOS2
MOL008206	Moslosooflavone	Nitric oxide synthase, inducible	NOS2
MOL012266	rivularin	Nitric oxide synthase, inducible	NOS2
MOL012267	Scutevulin	Nitric oxide synthase, inducible	NOS2
MOL001454	berberine	Nitric oxide synthase, inducible	NOS2
MOL001457	columbamine	Nitric oxide synthase, inducible	NOS2
MOL002894	berberrubine	Nitric oxide synthase, inducible	NOS2
MOL002898	groenlandicine	Nitric oxide synthase, inducible	NOS2
MOL002904	Berlambine	Nitric oxide synthase, inducible	NOS2
MOL000785	palmatine	Nitric oxide synthase, inducible	NOS2
MOL002668	Worenine	Nitric oxide synthase, inducible	NOS2
MOL001789	isoliquiritigenin	Nitric oxide synthase, inducible	NOS2
MOL002311	Glycyrol	Nitric oxide synthase, inducible	NOS2
MOL000239	Jaranol	Nitric oxide synthase, inducible	NOS2
MOL002565	Medicarpin	Nitric oxide synthase, inducible	NOS2
MOL000354	isorhamnetin	Nitric oxide synthase, inducible	NOS2
MOL003656	Lupiwighteone	Nitric oxide synthase, inducible	NOS2
MOL003896	7-Methoxy-2-methyl isoflavone	Nitric oxide synthase, inducible	NOS2
MOL000417	Calycosin	Nitric oxide synthase, inducible	NOS2
MOL000422	kaempferol	Nitric oxide synthase, inducible	NOS2
MOL000467	Castanin	Nitric oxide synthase, inducible	NOS2
MOL004805	(2S)-2-[4-hydroxy-3-(3-methylbut-2-enyl)phenyl]-8,8-dimethyl-2,3-dihydropyrano[2,3-f]chromen-4-one	Nitric oxide synthase, inducible	NOS2
MOL004806	euchrenone	Nitric oxide synthase, inducible	NOS2
MOL004808	glyasperin B	Nitric oxide synthase, inducible	NOS2
MOL004810	glyasperin F	Nitric oxide synthase, inducible	NOS2
MOL004811	Glyasperin C	Nitric oxide synthase, inducible	NOS2
MOL004814	Isotrifoliol	Nitric oxide synthase, inducible	NOS2
MOL004815	(E)-1-(2,4-dihydroxyphenyl)-3-(2,2-dimethylchromen-6-yl)prop-2-en-1-one	Nitric oxide synthase, inducible	NOS2
MOL004820	kanzonols W	Nitric oxide synthase, inducible	NOS2
MOL004824	(2S)-6-(2,4-dihydroxyphenyl)-2-(2-hydroxypropan-2-yl)-4-methoxy-2,3-dihydrofuro[3,2-g]chromen-7-one	Nitric oxide synthase, inducible	NOS2
MOL004827	Semilicoisoflavone B	Nitric oxide synthase, inducible	NOS2
MOL004828	Glepidotin A	Nitric oxide synthase, inducible	NOS2
MOL004833	Phaseolinisoflavan	Nitric oxide synthase, inducible	NOS2
MOL004835	Glypallichalcone	Nitric oxide synthase, inducible	NOS2
MOL004836	echinatin	Nitric oxide synthase, inducible	NOS2
MOL004838	8-(6-hydroxy-2-benzofuranyl)-2,2-dimethyl-5-chromenol	Nitric oxide synthase, inducible	NOS2
MOL004841	Licochalcone B	Nitric oxide synthase, inducible	NOS2
MOL004848	licochalcone G	Nitric oxide synthase, inducible	NOS2
MOL004849	3-(2,4-dihydroxyphenyl)-8-(1,1-dimethylprop-2-enyl)-7-hydroxy-5-methoxy-coumarin	Nitric oxide synthase, inducible	NOS2
MOL004855	Licoricone	Nitric oxide synthase, inducible	NOS2
MOL004856	Gancaonin A	Nitric oxide synthase, inducible	NOS2
MOL004857	Gancaonin B	Nitric oxide synthase, inducible	NOS2
MOL004863	3-(3,4-dihydroxyphenyl)-5,7-dihydroxy-8-(3-methylbut-2-enyl)chromone	Nitric oxide synthase, inducible	NOS2
MOL004864	5,7-dihydroxy-3-(4-methoxyphenyl)-8-(3-methylbut-2-enyl)chromone	Nitric oxide synthase, inducible	NOS2
MOL004879	Glycyrin	Nitric oxide synthase, inducible	NOS2
MOL004883	Licoisoflavone	Nitric oxide synthase, inducible	NOS2
MOL004884	Licoisoflavone B	Nitric oxide synthase, inducible	NOS2
MOL004885	licoisoflavanone	Nitric oxide synthase, inducible	NOS2
MOL004891	shinpterocarpin	Nitric oxide synthase, inducible	NOS2
MOL004904	licopyranocoumarin	Nitric oxide synthase, inducible	NOS2
MOL004907	Glyzaglabrin	Nitric oxide synthase, inducible	NOS2
MOL004908	Glabridin	Nitric oxide synthase, inducible	NOS2
MOL004910	Glabranin	Nitric oxide synthase, inducible	NOS2
MOL004911	Glabrene	Nitric oxide synthase, inducible	NOS2
MOL004912	Glabrone	Nitric oxide synthase, inducible	NOS2
MOL004915	Eurycarpin A	Nitric oxide synthase, inducible	NOS2
MOL004945	(2S)-7-hydroxy-2-(4-hydroxyphenyl)-8-(3-methylbut-2-enyl)chroman-4-one	Nitric oxide synthase, inducible	NOS2
MOL004948	Isoglycyrol	Nitric oxide synthase, inducible	NOS2
MOL004949	Isolicoflavonol	Nitric oxide synthase, inducible	NOS2
MOL004957	HMO	Nitric oxide synthase, inducible	NOS2
MOL004959	1-Methoxyphaseollidin	Nitric oxide synthase, inducible	NOS2
MOL004961	Quercetin der.	Nitric oxide synthase, inducible	NOS2
MOL004966	3'-Hydroxy-4'-O-Methylglabridin	Nitric oxide synthase, inducible	NOS2
MOL000497	licochalcone a	Nitric oxide synthase, inducible	NOS2
MOL004974	3'-Methoxyglabridin	Nitric oxide synthase, inducible	NOS2
MOL004978	2-[(3R)-8,8-dimethyl-3,4-dihydro-2H-pyrano[6,5-f]chromen-3-yl]-5-methoxyphenol	Nitric oxide synthase, inducible	NOS2
MOL004989	6-prenylated eriodictyol	Nitric oxide synthase, inducible	NOS2
MOL004990	7,2',4'-trihydroxy－5-methoxy-3－arylcoumarin	Nitric oxide synthase, inducible	NOS2
MOL004991	7-Acetoxy-2-methylisoflavone	Nitric oxide synthase, inducible	NOS2
MOL000500	Vestitol	Nitric oxide synthase, inducible	NOS2
MOL005000	Gancaonin G	Nitric oxide synthase, inducible	NOS2
MOL005003	Licoagrocarpin	Nitric oxide synthase, inducible	NOS2
MOL005007	Glyasperins M	Nitric oxide synthase, inducible	NOS2
MOL005008	Glycyrrhiza flavonol A	Nitric oxide synthase, inducible	NOS2
MOL005012	Licoagroisoflavone	Nitric oxide synthase, inducible	NOS2
MOL005016	Odoratin	Nitric oxide synthase, inducible	NOS2
MOL005018	Xambioona	Nitric oxide synthase, inducible	NOS2
MOL005020	dehydroglyasperins C	Nitric oxide synthase, inducible	NOS2
MOL000392	formononetin	Nitric-oxide synthase, endothelial	NOS3
MOL012297	puerarin	Nitric oxide synthase, endothelial	NOS3
MOL002915	Salvigenin	Nitric-oxide synthase, endothelial	NOS3
MOL002927	Skullcapflavone II	Nitric-oxide synthase, endothelial	NOS3
MOL000552	5,2'-Dihydroxy-6,7,8-trimethoxyflavone	Nitric-oxide synthase, endothelial	NOS3
MOL000676	DBP	Nitric-oxide synthase, endothelial	NOS3
MOL001458	coptisine	Nitric-oxide synthase, endothelial	NOS3
MOL002897	epiberberine	Nitric-oxide synthase, endothelial	NOS3
MOL012266	rivularin	Nitric-oxide synthase, endothelial	NOS3
MOL001454	berberine	Nitric-oxide synthase, endothelial	NOS3
MOL001457	columbamine	Nitric-oxide synthase, endothelial	NOS3
MOL002894	berberrubine	Nitric-oxide synthase, endothelial	NOS3
MOL002898	groenlandicine	Nitric-oxide synthase, endothelial	NOS3
MOL002904	Berlambine	Nitric-oxide synthase, endothelial	NOS3
MOL000785	palmatine	Nitric-oxide synthase, endothelial	NOS3
MOL000098	quercetin	Nitric-oxide synthase, endothelial	NOS3
MOL000098	quercetin	Nitric oxide synthase, endothelial	NOS3
MOL000354	isorhamnetin	Nitric-oxide synthase, endothelial	NOS3
MOL003896	7-Methoxy-2-methyl isoflavone	Nitric-oxide synthase, endothelial	NOS3
MOL000422	kaempferol	Nitric-oxide synthase, endothelial	NOS3
MOL004828	Glepidotin A	Nitric-oxide synthase, endothelial	NOS3
MOL004829	Glepidotin B	Nitric-oxide synthase, endothelial	NOS3
MOL004910	Glabranin	Nitric-oxide synthase, endothelial	NOS3
MOL004959	1-Methoxyphaseollidin	Nitric-oxide synthase, endothelial	NOS3
MOL004978	2-[(3R)-8,8-dimethyl-3,4-dihydro-2H-pyrano[6,5-f]chromen-3-yl]-5-methoxyphenol	Nitric-oxide synthase, endothelial	NOS3
MOL004991	7-Acetoxy-2-methylisoflavone	Nitric-oxide synthase, endothelial	NOS3
MOL005000	Gancaonin G	Nitric-oxide synthase, endothelial	NOS3
MOL005003	Licoagrocarpin	Nitric-oxide synthase, endothelial	NOS3
MOL002714	baicalein	NADPH oxidase 5	NOX5
MOL000098	quercetin	Puromycin-sensitive aminopeptidase	NPEPPS
MOL000098	quercetin	NAD(P)H dehydrogenase [quinone] 1	NQO1
MOL000263	oleanolic acid	NAD(P)H dehydrogenase [quinone] 1	NQO1
MOL000098	quercetin	Nuclear receptor subfamily 1 group I member 2	NR1I2
MOL000422	kaempferol	Nuclear receptor subfamily 1 group I member 2	NR1I2
MOL000098	quercetin	Nuclear receptor subfamily 1 group I member 3	NR1I3
MOL000422	kaempferol	Nuclear receptor subfamily 1 group I member 3	NR1I3
MOL000057	DIBP	Glucocorticoid receptor	NR3C1
MOL000359	sitosterol	Mineralocorticoid receptor	NR3C2
MOL000449	Stigmasterol	Mineralocorticoid receptor	NR3C2
MOL002907	Corchoroside A_qt	Mineralocorticoid receptor	NR3C2
MOL000057	DIBP	Mineralocorticoid receptor	NR3C2
MOL000008	apigenin	Ornithine decarboxylase	ODC1
MOL000098	quercetin	Ornithine decarboxylase	ODC1
MOL000354	isorhamnetin	Oxidized low-density lipoprotein receptor 1	OLR1
MOL002903	(R)-Canadine	Delta-type opioid receptor	OPRD1
MOL002565	Medicarpin	Delta-type opioid receptor	OPRD1
MOL004891	shinpterocarpin	Delta-type opioid receptor	OPRD1
MOL000358	beta-sitosterol	Mu-type opioid receptor	OPRM1
MOL002903	(R)-Canadine	Mu-type opioid receptor	OPRM1
MOL001484	Inermine	Mu-type opioid receptor	OPRM1
MOL002565	Medicarpin	Mu-type opioid receptor	OPRM1
MOL003896	7-Methoxy-2-methyl isoflavone	Mu-type opioid receptor	OPRM1
MOL004891	shinpterocarpin	Mu-type opioid receptor	OPRM1
MOL000098	quercetin	Poly [ADP-ribose] polymerase 1	PARP1
MOL000098	quercetin	Procollagen C-endopeptidase enhancer 1	PCOLCE
MOL002897	epiberberine	cAMP and cAMP-inhibited cGMP 3',5'-cyclic phosphodiesterase 10A	PDE10A
MOL001454	berberine	cAMP and cAMP-inhibited cGMP 3',5'-cyclic phosphodiesterase 10A	PDE10A
MOL001457	columbamine	cAMP and cAMP-inhibited cGMP 3',5'-cyclic phosphodiesterase 10A	PDE10A
MOL002903	(R)-Canadine	cAMP and cAMP-inhibited cGMP 3',5'-cyclic phosphodiesterase 10A	PDE10A
MOL000392	formononetin	CGMP-inhibited 3',5'-cyclic phosphodiesterase A	PDE3A
MOL000357	Sitogluside	CGMP-inhibited 3',5'-cyclic phosphodiesterase A	PDE3A
MOL000358	beta-sitosterol	CGMP-inhibited 3',5'-cyclic phosphodiesterase A	PDE3A
MOL001689	acacetin	CGMP-inhibited 3',5'-cyclic phosphodiesterase A	PDE3A
MOL000173	wogonin	CGMP-inhibited 3',5'-cyclic phosphodiesterase A	PDE3A
MOL000228	(2R)-7-hydroxy-5-methoxy-2-phenylchroman-4-one	CGMP-inhibited 3',5'-cyclic phosphodiesterase A	PDE3A
MOL002560	chrysin	CGMP-inhibited 3',5'-cyclic phosphodiesterase A	PDE3A
MOL002714	baicalein	CGMP-inhibited 3',5'-cyclic phosphodiesterase A	PDE3A
MOL002928	oroxylin a	CGMP-inhibited 3',5'-cyclic phosphodiesterase A	PDE3A
MOL002937	DIHYDROOROXYLIN	CGMP-inhibited 3',5'-cyclic phosphodiesterase A	PDE3A
MOL000525	Norwogonin	CGMP-inhibited 3',5'-cyclic phosphodiesterase A	PDE3A
MOL000676	DBP	CGMP-inhibited 3',5'-cyclic phosphodiesterase A	PDE3A
MOL002565	Medicarpin	CGMP-inhibited 3',5'-cyclic phosphodiesterase A	PDE3A
MOL002844	Pinocembrin	CGMP-inhibited 3',5'-cyclic phosphodiesterase A	PDE3A
MOL003896	7-Methoxy-2-methyl isoflavone	CGMP-inhibited 3',5'-cyclic phosphodiesterase A	PDE3A
MOL000417	Calycosin	CGMP-inhibited 3',5'-cyclic phosphodiesterase A	PDE3A
MOL000467	Castanin	CGMP-inhibited 3',5'-cyclic phosphodiesterase A	PDE3A
MOL004828	Glepidotin A	CGMP-inhibited 3',5'-cyclic phosphodiesterase A	PDE3A
MOL004829	Glepidotin B	CGMP-inhibited 3',5'-cyclic phosphodiesterase A	PDE3A
MOL004835	Glypallichalcone	CGMP-inhibited 3',5'-cyclic phosphodiesterase A	PDE3A
MOL004836	echinatin	CGMP-inhibited 3',5'-cyclic phosphodiesterase A	PDE3A
MOL004841	Licochalcone B	CGMP-inhibited 3',5'-cyclic phosphodiesterase A	PDE3A
MOL004910	Glabranin	CGMP-inhibited 3',5'-cyclic phosphodiesterase A	PDE3A
MOL004941	(2R)-7-hydroxy-2-(4-hydroxyphenyl)chroman-4-one	CGMP-inhibited 3',5'-cyclic phosphodiesterase A	PDE3A
MOL004945	(2S)-7-hydroxy-2-(4-hydroxyphenyl)-8-(3-methylbut-2-enyl)chroman-4-one	CGMP-inhibited 3',5'-cyclic phosphodiesterase A	PDE3A
MOL004957	HMO	CGMP-inhibited 3',5'-cyclic phosphodiesterase A	PDE3A
MOL004964	(Z)-1-(2,4-dihydroxyphenyl)-3-phenylprop-2-en-1-one	CGMP-inhibited 3',5'-cyclic phosphodiesterase A	PDE3A
MOL004991	7-Acetoxy-2-methylisoflavone	CGMP-inhibited 3',5'-cyclic phosphodiesterase A	PDE3A
MOL000500	Vestitol	CGMP-inhibited 3',5'-cyclic phosphodiesterase A	PDE3A
MOL012297	puerarin	Platelet-derived growth factor subunit A	PDGFA
MOL012297	puerarin	Phosphoglycolate phosphatase	PGP
MOL000357	Sitogluside	Progesterone receptor	PGR
MOL000358	beta-sitosterol	Progesterone receptor	PGR
MOL000359	sitosterol	Progesterone receptor	PGR
MOL000449	Stigmasterol	Progesterone receptor	PGR
MOL000211	Mairin	Progesterone receptor	PGR
MOL000422	kaempferol	Progesterone receptor	PGR
MOL000057	DIBP	Progesterone receptor	PGR
MOL000358	beta-sitosterol	Phosphatidylinositol-4,5-bisphosphate 3-kinase catalytic subunit, gamma isoform	PIK3CG
MOL001689	acacetin	Phosphatidylinositol-4,5-bisphosphate 3-kinase catalytic subunit, gamma isoform	PIK3CG
MOL000173	wogonin	Phosphatidylinositol-4,5-bisphosphate 3-kinase catalytic subunit, gamma isoform	PIK3CG
MOL000228	(2R)-7-hydroxy-5-methoxy-2-phenylchroman-4-one	Phosphatidylinositol-4,5-bisphosphate 3-kinase catalytic subunit, gamma isoform	PIK3CG
MOL002560	chrysin	Phosphatidylinositol-4,5-bisphosphate 3-kinase catalytic subunit, gamma isoform	PIK3CG
MOL002714	baicalein	Phosphatidylinositol-4,5-bisphosphate 3-kinase catalytic subunit, gamma isoform	PIK3CG
MOL002914	Eriodyctiol (flavanone)	Phosphatidylinositol-4,5-bisphosphate 3-kinase catalytic subunit, gamma isoform	PIK3CG
MOL002917	5,2',6'-Trihydroxy-7,8-dimethoxyflavone	Phosphatidylinositol-4,5-bisphosphate 3-kinase catalytic subunit, gamma isoform	PIK3CG
MOL002928	oroxylin a	Phosphatidylinositol-4,5-bisphosphate 3-kinase catalytic subunit, gamma isoform	PIK3CG
MOL002932	Panicolin	Phosphatidylinositol-4,5-bisphosphate 3-kinase catalytic subunit, gamma isoform	PIK3CG
[truncated: 879 more rows]

## Sheet: Sheet4
molecule_name	Target_name	binding_energy (kcal/mol)
Xambioona	CALM1	-10.6
Shinflavanone	CALM1	-10.5
Sigmoidin-B	CALM1	-10.3
Gancaonin H	CALM1	-10
Glabrene	CALM1	-9.9
Isolicoflavonol	CALM1	-9.8
Glyasperins M	CALM1	-9.6
puerarin	MAPK9	-9.6
Glycyrrhiza flavonol A	CALM1	-9.6
Licoagroisoflavone	CALM1	-9.5
shinpterocarpin	ADRA1B	-9.4
Kanzonol B	ADRA1B	-9.4
Gancaonin L	CALM1	-9.4
8-prenylated eriodictyol	CALM1	-9.4
3'-Methoxyglabridin	ADRA1B	-9.4
Licoisoflavone	CALM1	-9.3
Eurycarpin A	CALM1	-9.3
berberrubine	CALM1	-9.3
Glabridin	ADRA1B	-9.2
Phaseolinisoflavan	ADRA1B	-9.2
licoisoflavanone	CALM1	-9.2
liquiritin	CALM1	-9.2
Stigmasterol	ADRA1B	-9.2
shinpterocarpin	CALM1	-9.1
7-Acetoxy-2-methylisoflavone	CALM1	-9.1
Eriodyctiol (flavanone)	CALM1	-9.1
Glepidotin B	CALM1	-9.1
Gancaonin G	CALM1	-9.1
Semilicoisoflavone B	CALM1	-9.1
SCHEMBL11128429	CALM1	-9.1
Inermine	CALM1	-9.1
3'-Hydroxy-4'-O-Methylglabridin	CALM1	-9
Gancaonin O	CALM1	-9
Licoagrocarpin	ADRA1B	-9
Isobavachin	ADRA1B	-9
1-Methoxyphaseollidin	ADRA1B	-9
Glepidotin A	CALM1	-9
oroxylin a	CALM1	-9
Sitogluside	ADRA1B	-9
4'-methoxyglabridin	ADRA1B	-9
3'-Hydroxy-4'-O-Methylglabridin	ADRA1B	-8.9
euchrenone	CALM1	-8.9
beta-sitosterol	ADRA1B	-8.9
apigenin	CALM1	-8.9
baicalein	CALM1	-8.9
puerarin	CALM1	-8.9
Gancaonin A	CALM1	-8.9
(2S)-6-(2,4-dihydroxyphenyl)-2-(2-hydroxypropan-2-yl)-4-methoxy-2,3-dihydrofuro[3,2-g]chromen-7-one	CALM1	-8.9
Inermine	ADRA1B	-8.9
Glabranin	CALM1	-8.8
6-prenylated eriodictyol	CALM1	-8.8
dehydroglyasperins C	CALM1	-8.8
7-Acetoxy-2-methylisoflavone	ADRA1B	-8.8
1-Methoxyphaseollidin	CALM1	-8.8
isorhamnetin	CALM1	-8.8
Quercetin der.	CALM1	-8.8
Gancaonin B	CALM1	-8.8
Lupiwighteone	CALM1	-8.8
Glabrone	CALM1	-8.8
4'-methoxyglabridin	CALM1	-8.8
Kanzonol B	CALM1	-8.7
Berlambine	CALM1	-8.7
Glabridin	CALM1	-8.7
Licoagrocarpin	CALM1	-8.7
7-Methoxy-2-methyl isoflavone	CALM1	-8.7
(R)-Canadine	ADRA1B	-8.7
Glyasperin C	CALM1	-8.7
licochalcone G	CALM1	-8.7
DIHYDROOROXYLIN	CALM1	-8.7
Inflacoumarin A	CALM1	-8.7
Gancaonin M	CALM1	-8.6
kaempferol	CALM1	-8.6
Jaranol	CALM1	-8.6
licochalcone a	ADRA1B	-8.6
Licochalcone B	CALM1	-8.6
3'-Methoxyglabridin	CALM1	-8.6
5,7,4'-trihydroxy-6-methoxyflavanone	CALM1	-8.6
5,7,4'-Trihydroxy-8-methoxyflavone	CALM1	-8.6
(2R)-7-hydroxy-2-(4-hydroxyphenyl)chroman-4-one	CALM1	-8.6
rivularin	CALM1	-8.5
Isobavachin	CALM1	-8.5
Medicarpin	ADRA1B	-8.5
Medicarpin	CALM1	-8.5
Glepidotin B	ADRA1B	-8.5
acacetin	CALM1	-8.5
Scutevulin	CALM1	-8.5
Licoisoflavone B	CALM1	-8.5
5-Prenylbutein	CALM1	-8.4
Odoratin	CALM1	-8.4
berberine	CALM1	-8.4
Glycyrin	CALM1	-8.4
Calycosin	CALM1	-8.4
Gancaonin B	ADRA1B	-8.4
columbamine	CALM1	-8.4
licopyranocoumarin	CALM1	-8.3
Skullcapflavone II	CALM1	-8.3
7-Methoxy-2-methyl isoflavone	ADRA1B	-8.3
kaempferol	ADRA1B	-8.3
wogonin	CALM1	-8.3
Panicolin	CALM1	-8.3
Vestitol	CALM1	-8.3
Licoarylcoumarin	CALM1	-8.2
NEOBAICALEIN	CALM1	-8.2
5,2'-Dihydroxy-6,7,8-trimethoxyflavone	CALM1	-8.2
Moslosooflavone	CALM1	-8.2
naringenin	GSR	-8.2
DIHYDROOROXYLIN	ADRA1B	-8.2
HMO	CALM1	-8.1
(R)-Canadine	CALM1	-8.1
formononetin	CALM1	-8.1
Castanin	ADRA1B	-8.1
Glypallichalcone	ADRA1B	-8.1
SCHEMBL11128429	ADRA1B	-8.1
18beta-glycyrrhetinic acid	CTNNA1	-8
Salvigenin	CALM1	-8
Moslosooflavone	ADRA1B	-8
Castanin	CALM1	-8
3'-Methoxydaidzein	CALM1	-8
Berlambine	ADRA1B	-7.9
quercetin	INSR	-7.9
Glypallichalcone	CALM1	-7.9
Licoricone	CALM1	-7.9
oroxylin a	ADRA1B	-7.9
Vestitol	ADRA1B	-7.9
licochalcone a	CALM1	-7.6
kanzonols W	CALM1	-7.5
Salvigenin	ADRA1B	-7.5
palmatine	CALM1	-7.5
Kanzonol F	CALM1	-7.4
Phaseolinisoflavan	CALM1	-7.4
glyasperin B	CALM1	-7.4
Sitogluside	CALM1	-7.4
Viscidulin II	CALM1	-7.3
glyasperin F	CALM1	-7.2
quercetin	GSTM1	-7.2
apigenin	INSR	-7.2
kaempferol	GSTM1	-7.1
kaempferol	INSR	-6.9
tetrandrine	FCER2	-6.9
quercetin	CDKN2A	-6.7
apigenin	CDKN2A	-6.6
apigenin	FCER2	-6.5
chrysin	IL13	-5.8
apigenin	IL13	-5.7
